# Supplementary material for: Aging hallmarks of the primate ovary revealed by spatiotemporal transcriptomics
Source: Protein Cell. 2023 Dec 21;15(5):364–84. doi: 10.1093/procel/pwad063 (PMC11075111; doi:10.1093/procel/pwad063)
Supplement: pwad063_suppl_Supplementary_Tables_S1 [file pwad063_suppl_supplementary_tables_s1.xlsx]

## Sheet: Sheet1
Table S1. Marker genes for each spot type in non-human primate ovaries.
gene	p.value	FDR	logFC	spot_types
TMSB10	0	0	1.35252	GC
CRHBP	0	0	1.74503	GC
GRB14	0	0	1.3016	GC
SERPINE2	0	0	1.52991	GC
STMN1	0	0	1.2536	GC
IVNS1ABP	0	0	1.45123	GC
CD99	0	0	1.60658	GC
TUBA1B	0	0	0.949106	GC
RBP1	0	0	1.23273	GC
RPS4X	0	0	0.677571	GC
INHBB	0	0	1.55285	GC
TUBB	0	0	0.852083	GC
IGFBP7	0	0	0.862205	GC
HUWE1	1.5823586514347e-311	1.24610743800469e-308	1.00335	GC
FST	7.93425579637752e-310	5.88068e-307	1.07736	GC
H2AFZ	2.54639e-291	1.60423e-288	1.01788	GC
NR5A2	7.49502e-290	4.49701e-287	0.888838	GC
CNN3	5.54794e-285	3.17745e-282	0.90841	GC
RPL3	4.14001e-280	2.17351e-277	0.469956	GC
IGFBP2	1.05637e-277	5.32412e-275	1.00346	GC
MDK	3.29759e-275	1.59806e-272	0.89597	GC
RPS15A	1.74664e-273	8.151e-271	0.58226	GC
ENO1	1.48142e-268	6.66641e-266	0.831767	GC
PLXNC1	8.80924e-268	3.82746e-265	0.948291	GC
VCAN	3.29765e-263	1.29845e-260	0.907107	GC
PPIA	2.72628e-258	1.04094e-255	0.720512	GC
PHKA2	8.1394e-251	2.93019e-248	1.0022	GC
INSL3	1.31565e-244	4.60479e-242	1.34972	GC
HSD11B2	9.16547e-242	2.96115e-239	0.916743	GC
RPL34	2.6556e-235	7.96679e-233	0.462058	GC
EEF1B2	2.72701e-230	7.80917e-228	0.651321	GC
IDH1	1.16482e-225	3.19058e-223	0.760964	GC
RIMS4	6.63281e-225	1.77816e-222	0.779643	GC
DAG1	4.14795e-224	1.06662e-221	0.735047	GC
RPS2	2.03014e-223	5.11596e-221	0.425088	GC
HS6ST1	7.88609e-223	1.94833e-220	0.804437	GC
DLK1	4.05814e-219	9.8332e-217	0.94289	GC
GAPDH	2.31885e-214	5.03751e-212	0.606941	GC
RPS19	1.24095e-213	2.65017e-211	0.339943	GC
RPS24	1.59503e-213	3.34955e-211	0.517761	GC
RPS6	9.65075e-213	1.99343e-210	0.407414	GC
FSCN1	3.89368e-212	7.78736e-210	0.765392	GC
SCG5	2.96204e-208	5.83151e-206	0.680054	GC
LTBP1	3.62704e-204	6.92436e-202	0.794515	GC
TSPAN7	1.3835e-203	2.6018e-201	0.681458	GC
ADAM12	2.12703e-200	3.82865e-198	0.657115	GC
PLA2G1B	1.14207e-197	1.97125e-195	0.67118	GC
HSD17B1	9.88363e-197	1.68289e-194	0.717865	GC
MARCKSL1	1.88977e-196	3.17481e-194	0.735747	GC
FAM78A	7.90604e-194	1.27713e-191	0.631877	GC
EEF1G	1.84853e-187	2.84042e-185	0.489931	GC
ARHGEF6	3.60903e-187	5.41354e-185	0.685729	GC
HNRNPA2B1	1.73642e-181	2.43099e-179	0.552527	GC
C6orf62	6.76673e-179	9.36932e-177	0.680301	GC
LDHB	9.9844e-178	1.36743e-175	0.637805	GC
RPS26--2	3.14709e-177	4.21843e-175	0.336376	GC
HMGB2	3.44514e-172	4.38473e-170	0.629332	GC
RPS17	1.18119e-171	1.4883e-169	0.4131	GC
TPT1	8.96524e-170	1.11844e-167	0.434275	GC
AMH	1.05641e-168	1.29231e-166	1.03836	GC
UQCRQ	1.7947e-166	2.17435e-164	0.61327	GC
MYH9	7.09419e-164	8.43272e-162	0.561962	GC
ALDH18A1	2.88135e-162	3.36157e-160	0.570323	GC
PDIA3	1.21431e-161	1.40369e-159	0.618433	GC
CDC20	2.42592e-160	2.77878e-158	0.533054	GC
TSPAN6	7.66917e-159	8.70555e-157	0.590751	GC
ADGRG1	3.58145e-149	3.89019e-147	0.585217	GC
NDP	1.28564e-148	1.38454e-146	0.518424	GC
RPL22	1.55744e-148	1.66302e-146	0.38732	GC
UBE2C--2	1.56892e-147	1.64736e-145	0.516255	GC
CYP17A1	2.65483e-147	2.76454e-145	0.890848	GC
CDH2	1.10764e-145	1.14395e-143	0.500868	GC
RPL4	3.42363e-145	3.50713e-143	0.368217	GC
H3F3A	2.2168e-144	2.2168e-142	0.512381	GC
TUBB4B	1.78235e-143	1.76832e-141	0.579882	GC
TOP2A	1.991e-142	1.95989e-140	0.470741	GC
SFPQ	1.259e-141	1.22026e-139	0.551991	GC
ITGB5	1.49984e-141	1.4426e-139	0.60543	GC
EEF1A1	1.44413e-139	1.37849e-137	0.22546	GC
COL4A3	2.67485e-139	2.53407e-137	0.555342	GC
RPL35	2.88987e-137	2.65784e-135	0.385298	GC
FDXR	6.71497e-137	6.08695e-135	0.551089	GC
SNX18	1.58502e-135	1.4164e-133	0.497865	GC
PPAT	1.64182e-134	1.44797e-132	0.523356	GC
RPS10	1.64333e-134	1.44797e-132	0.40906	GC
ARHGEF17	8.15703e-134	7.08818e-132	0.622675	GC
HSPD1	1.13435e-133	9.78957e-132	0.567342	GC
CDH3	5.88739e-133	4.9786e-131	0.617439	GC
PPARG	6.76578e-133	5.68326e-131	0.495498	GC
CCDC69	1.89168e-130	1.5681e-128	0.539633	GC
SLIRP	4.50959e-130	3.68966e-128	0.531747	GC
MGST1	4.75363e-130	3.86424e-128	0.505428	GC
COASY	1.88196e-129	1.52005e-127	0.493105	GC
H2AFY2	7.42517e-129	5.95905e-127	0.440951	GC
NDUFAB1	2.34012e-127	1.8314e-125	0.505429	GC
SERPINH1	1.05862e-126	8.23373e-125	0.508231	GC
RPS7	9.31755e-126	7.20252e-124	0.363791	GC
ATP5A1	1.72706e-125	1.32689e-123	0.466156	GC
RPL26--2	3.04649e-124	2.29855e-122	0.34634	GC
LAPTM4B	5.88535e-124	4.41401e-122	0.51111	GC
HNRNPAB	3.1062e-121	2.22376e-119	0.505172	GC
HMGB1	8.56943e-121	6.066e-119	0.517341	GC
SLC25A5	1.49601e-119	1.0472e-117	0.47715	GC
CFL1	3.17893e-118	2.18877e-116	0.486659	GC
PHEX	4.44747e-118	3.04555e-116	0.406139	GC
TMEM120A	7.13551e-118	4.85986e-116	0.514517	GC
EFNB1	3.49361e-117	2.36664e-115	0.478408	GC
SNRPD1	4.33709e-117	2.92232e-115	0.461469	GC
CCND2	2.51975e-116	1.68877e-114	0.539351	GC
RPS11	1.76371e-115	1.1758e-113	0.339665	GC
RAN	3.29199e-115	2.18311e-113	0.484084	GC
TMED10	4.04283e-115	2.667e-113	0.48818	GC
RPS3A	8.81562e-115	5.78525e-113	0.257108	GC
EPDR1	1.29894e-113	8.48016e-112	0.478602	GC
PLA2G16	5.9735e-113	3.8797e-111	0.522716	GC
IHH	5.27124e-112	3.40603e-110	0.496791	GC
RPLP0	4.19384e-111	2.69604e-109	0.351999	GC
NME1-NME2	6.82809e-111	4.36721e-109	0.428403	GC
TRIB2	9.10069e-111	5.79135e-109	0.429215	GC
ATP5I	2.24091e-110	1.41887e-108	0.457712	GC
MLX	3.46988e-108	2.12236e-106	0.397692	GC
PTP4A1	2.11551e-107	1.2877e-105	0.460357	GC
HOPX	2.44763e-107	1.4827e-105	0.425507	GC
HNRNPH1	8.76414e-107	5.25848e-105	0.469491	GC
HCN4	1.56395e-106	9.33924e-105	0.345415	GC
YWHAE	2.55748e-105	1.50581e-103	0.463981	GC
CDK2AP1	2.64395e-105	1.54948e-103	0.455317	GC
COL4A4	1.46379e-104	8.49943e-103	0.37005	GC
USP48	2.00778e-104	1.16046e-102	0.42915	GC
COX7C	7.34159e-104	4.1857e-102	0.391097	GC
TM7SF2	2.51323e-103	1.42643e-101	0.471448	GC
SRSF6	4.40444e-102	2.4775e-100	0.439679	GC
PRDX1	5.4516e-102	3.05289e-100	0.454802	GC
HNRNPK	2.53891e-101	1.40308e-99	0.428411	GC
CPXM1	5.69199e-101	3.13184e-99	0.455128	GC
NPM3	1.53699e-100	8.38358e-99	0.422367	GC
YBX1	2.05521e-100	1.11619e-98	0.453136	GC
RPL10A	4.59484e-100	2.47415e-98	0.285001	GC
BAMBI	5.57368e-100	2.98844e-98	0.418864	GC
SYNE2	2.19868e-99	1.16401e-97	0.425885	GC
TNNI3	3.54258e-99	1.86764e-97	0.348847	GC
ERMP1	3.81455e-99	2.00264e-97	0.364448	GC
TMEM106C	5.53146e-99	2.89197e-97	0.442005	GC
RPL7A	5.79999e-98	3.0074e-96	0.30325	GC
DDX5	1.1762e-96	6.02444e-95	0.423789	GC
MKI67	3.91411e-96	1.99667e-94	0.3293	GC
RPL19	5.67101e-96	2.86967e-94	0.241107	GC
RANBP1	1.76825e-95	8.84125e-94	0.433272	GC
COL9A1	2.8226e-95	1.40572e-93	0.291672	GC
HIF1A	5.36361e-95	2.65026e-93	0.481086	GC
ATP5G2	3.20281e-94	1.56416e-92	0.393586	GC
DSP	6.29064e-94	3.06031e-92	0.360011	GC
RPS29	4.88357e-92	2.33966e-90	0.264749	GC
B4GALT4	9.14453e-92	4.36444e-90	0.342127	GC
LIPH	1.29924e-91	6.17753e-90	0.325361	GC
PDIA6	1.68454e-90	7.89042e-89	0.431561	GC
DSE	3.79692e-90	1.76536e-88	0.373617	GC
PMEL	4.57803e-90	2.1207e-88	0.329061	GC
RPS8	5.06776e-89	2.31354e-87	0.199919	GC
PTGFRN	4.53081e-88	2.03887e-86	0.418892	GC
MAGED2	5.25537e-88	2.3565e-86	0.397494	GC
EIF3K	6.19291e-88	2.76704e-86	0.403009	GC
JPT1	8.4561e-88	3.76491e-86	0.378622	GC
CKS2	8.61045e-88	3.82013e-86	0.352354	GC
RPL5	1.50384e-87	6.62529e-86	0.284258	GC
ILF3	7.75199e-87	3.3915e-85	0.409842	GC
EIF4G2	8.97163e-87	3.91151e-85	0.406557	GC
MYO1B	9.07115e-87	3.94126e-85	0.362547	GC
DPYSL3	1.59111e-86	6.88933e-85	0.41175	GC
MFAP2	2.31007e-86	9.93407e-85	0.442037	GC
EPN1	2.86984e-86	1.22576e-84	0.420265	GC
UBB	2.07328e-85	8.73691e-84	0.434144	GC
CHGB	4.8733e-85	2.03999e-83	0.296674	GC
RBM3	9.71407e-85	4.05289e-83	0.435735	GC
RPL15	1.43101e-84	5.93114e-83	0.261624	GC
SCD	2.93297e-84	1.21165e-82	0.407054	GC
SNRPD2	1.07371e-83	4.37824e-82	0.404278	GC
CYFIP1	5.42883e-83	2.19241e-81	0.378438	GC
INHA	2.09053e-82	8.41556e-81	0.592291	GC
NASP	6.32799e-82	2.53119e-80	0.393027	GC
KTN1	1.92171e-81	7.6625e-80	0.390169	GC
TOX2	4.46702e-81	1.77554e-79	0.272676	GC
MGST3	7.6488e-81	3.02116e-79	0.411307	GC
RPL28	1.70954e-79	6.66879e-78	0.371564	GC
H2AFY	4.59935e-79	1.78313e-77	0.383769	GC
GFRA4	5.86687e-79	2.26756e-77	0.265364	GC
ARPC3	1.40599e-78	5.40105e-77	0.38461	GC
SLC39A8	2.3426e-78	8.94446e-77	0.282292	GC
PARP12	2.91969e-78	1.11142e-76	0.332859	GC
WFDC1	3.48722e-78	1.32243e-76	0.420893	GC
ARHGAP21	3.49499e-78	1.32243e-76	0.356662	GC
CENPV	3.76679e-78	1.421e-76	0.334297	GC
CENPF	4.69051e-78	1.76419e-76	0.272553	GC
HNRNPC	1.35833e-77	5.07862e-76	0.370348	GC
MTCH1	2.12796e-77	7.93264e-76	0.407497	GC
MCM7	3.20692e-77	1.18845e-75	0.346368	GC
BEX3	4.48813e-77	1.65837e-75	0.329778	GC
FBL	1.30148e-76	4.79493e-75	0.338043	GC
MEX3B	1.52275e-76	5.59378e-75	0.254934	GC
CRYGD	2.04955e-76	7.50707e-75	0.227177	GC
EML5	4.74777e-76	1.72896e-74	0.260112	GC
NOS2	1.00924e-75	3.66467e-74	0.247319	GC
PPA1	1.19385e-75	4.32257e-74	0.275318	GC
P4HA2	1.21293e-75	4.37904e-74	0.30571	GC
ATP5O	1.28452e-75	4.6111e-74	0.385016	GC
ANPEP	1.99309e-75	7.11416e-74	0.390291	GC
HMGN1	3.16246e-75	1.12245e-73	0.37922	GC
CKAP2	5.50855e-75	1.94966e-73	0.229064	GC
SNRPD3	1.54027e-74	5.40595e-73	0.307005	GC
SEPT11	2.19841e-74	7.67313e-73	0.317676	GC
PTCH1	6.02859e-74	2.09835e-72	0.395648	GC
RPSA	6.30441e-74	2.18831e-72	0.286099	GC
BCL2L2-PABPN1	1.62924e-73	5.60887e-72	0.38105	GC
DOK5	3.95008e-73	1.34516e-71	0.27043	GC
HNRNPR	8.45006e-73	2.85444e-71	0.360103	GC
RPS21	4.75879e-72	1.59895e-70	0.235512	GC
ZWINT	1.05932e-71	3.54044e-70	0.244884	GC
CCDC167	1.38009e-71	4.58817e-70	0.295051	GC
NAP1L1	1.63554e-71	5.42311e-70	0.362217	GC
GSS	2.51038e-71	8.30204e-70	0.288175	GC
SNRPB	3.16534e-71	1.04406e-69	0.376027	GC
CBX3	5.57937e-71	1.83551e-69	0.368155	GC
LAMA1	5.83882e-71	1.91586e-69	0.250863	GC
RANGAP1	1.17257e-70	3.81766e-69	0.342307	GC
KATNBL1	1.19406e-70	3.87761e-69	0.287731	GC
EIF3L	1.48946e-70	4.81211e-69	0.32408	GC
PCNA	1.98638e-70	6.3848e-69	0.303118	GC
LGALS3BP	4.5882e-70	1.46729e-68	0.350131	GC
CALM3	6.42476e-70	2.04424e-68	0.389121	GC
FAM118A	2.48696e-69	7.83393e-68	0.28929	GC
RPL32--1	2.52751e-69	7.94179e-68	0.267771	GC
TRABD2A	5.34338e-69	1.67479e-67	0.203729	GC
RCC2	2.6123e-68	8.16749e-67	0.324685	GC
SPAG5	3.50265e-68	1.08703e-66	0.224492	GC
SRSF3	3.79085e-68	1.17358e-66	0.352486	GC
GCLC	1.36642e-67	4.19925e-66	0.329622	GC
RPS23	2.58232e-67	7.89738e-66	0.237035	GC
SNRPG	4.42177e-67	1.34251e-65	0.340311	GC
H2AFV	4.47042e-67	1.35402e-65	0.316504	GC
CFDP1	6.10109e-67	1.84349e-65	0.351864	GC
DUSP16	1.71746e-66	5.15239e-65	0.306126	GC
MDFI	1.78885e-66	5.35381e-65	0.261142	GC
FREM1	8.91044e-66	2.63548e-64	0.270734	GC
PTTG1	1.23638e-65	3.64834e-64	0.27734	GC
HMGCS2	1.56527e-65	4.60804e-64	0.204051	GC
PGK1	1.66056e-65	4.87717e-64	0.360682	GC
GLS	2.04527e-65	5.99312e-64	0.337408	GC
DDR1	4.29223e-65	1.2548e-63	0.318989	GC
HSDL2	4.32284e-65	1.26083e-63	0.327369	GC
MYBL2	1.13403e-64	3.28477e-63	0.241057	GC
ACTG1	1.35158e-64	3.90594e-63	0.274116	GC
VPS8	1.66146e-64	4.79048e-63	0.283506	GC
PRKDC	1.91766e-64	5.51656e-63	0.319418	GC
NSD2	4.94282e-64	1.41545e-62	0.262177	GC
TEX2	5.45482e-64	1.55852e-62	0.287979	GC
ATP5J	5.80407e-64	1.65456e-62	0.349555	GC
DLG5	5.87953e-64	1.66852e-62	0.304004	GC
EIF4A1	9.81282e-64	2.77223e-62	0.356397	GC
NDUFS4	3.16897e-63	8.89288e-62	0.330408	GC
DDX24	7.19555e-63	2.01029e-61	0.383095	GC
MCM5	2.06659e-62	5.76084e-61	0.257696	GC
NREP	1.19232e-61	3.29456e-60	0.334164	GC
CADM4	1.67408e-61	4.58553e-60	0.239459	GC
NR5A1	1.76398e-61	4.82128e-60	0.339324	GC
GSTP1	2.31421e-61	6.29784e-60	0.35477	GC
SRSF7	2.52313e-61	6.85161e-60	0.327568	GC
TMEM94	3.88547e-61	1.04609e-59	0.312062	GC
HNRNPM	4.22851e-61	1.13602e-59	0.337141	GC
LSM3	4.36691e-61	1.1707e-59	0.307373	GC
RAD21	1.84381e-60	4.89094e-59	0.319197	GC
ATXN10	3.18845e-60	8.42231e-59	0.261287	GC
SSB	6.1803e-60	1.62233e-58	0.308968	GC
USMG5	6.47689e-60	1.69665e-58	0.323602	GC
CYP19A1	8.79814e-60	2.2857e-58	0.261907	GC
ATP5B	1.57706e-59	4.08027e-58	0.336389	GC
SCARB1	1.65472e-59	4.27242e-58	0.318264	GC
TYMS	1.85862e-59	4.78909e-58	0.248714	GC
TRA2B	2.09713e-59	5.38163e-58	0.314862	GC
APEX1	3.81046e-59	9.7585e-58	0.32347	GC
GREB1	3.85008e-59	9.83996e-58	0.333058	GC
ABRACL	4.90095e-59	1.24752e-57	0.236764	GC
CES1	8.02038e-59	2.03744e-57	0.234623	GC
UBE2S	1.44981e-58	3.66818e-57	0.259375	GC
HDAC2	1.46224e-58	3.69223e-57	0.320311	GC
WASF1	2.1249e-58	5.35476e-57	0.264263	GC
RPL7	3.08437e-58	7.72625e-57	0.212732	GC
PSMB1	3.20873e-58	8.02183e-57	0.330451	GC
AURKB	3.35748e-58	8.37708e-57	0.18707	GC
POLR2G	4.48738e-58	1.11741e-56	0.293607	GC
IL17RE	4.93492e-58	1.22643e-56	0.185077	GC
PPIB	1.43178e-57	3.52352e-56	0.338427	GC
KIF5B	1.63545e-57	4.01688e-56	0.306506	GC
PSMB5	1.71307e-57	4.19937e-56	0.274156	GC
GOT2	1.96634e-57	4.80152e-56	0.269021	GC
POR	2.33524e-57	5.69131e-56	0.32213	GC
BAX	3.1843e-57	7.7456e-56	0.250037	GC
HEY2	3.82179e-57	9.27835e-56	0.247386	GC
SLC46A3	8.21096e-57	1.97817e-55	0.228635	GC
HMGB3	1.31613e-56	3.15872e-55	0.250175	GC
HIP1R	1.6517e-56	3.95654e-55	0.287318	GC
SNRPA	7.76856e-56	1.83647e-54	0.298772	GC
RPL27	1.30912e-55	3.08316e-54	0.238339	GC
GNAS	1.39623e-55	3.28219e-54	0.254227	GC
NCAPD2	1.45891e-55	3.42315e-54	0.210813	GC
FHL2	1.49495e-55	3.50118e-54	0.293474	GC
CKAP4	2.06724e-55	4.83251e-54	0.286716	GC
PLK1	6.03456e-55	1.40028e-53	0.215758	GC
ISM1	8.01735e-55	1.85696e-53	0.160823	GC
PAPSS1	2.74415e-54	6.32108e-53	0.288595	GC
NNT	4.8249e-54	1.10736e-52	0.250848	GC
TMPO	6.60467e-54	1.51307e-52	0.302424	GC
CHGA	1.01565e-53	2.32254e-52	0.229051	GC
XPO6	1.51022e-53	3.4348e-52	0.295425	GC
NT5DC2	2.51406e-53	5.67691e-52	0.323099	GC
GCOM1	4.31781e-53	9.73246e-52	0.286855	GC
EZH2	8.84092e-53	1.98213e-51	0.196288	GC
NUP210	8.92762e-53	1.99801e-51	0.204248	GC
NDUFA7	1.26751e-52	2.83167e-51	0.300655	GC
NECTIN2	1.29272e-52	2.87779e-51	0.308512	GC
RPN2	1.50545e-52	3.34546e-51	0.307348	GC
COL4A2	2.43582e-52	5.40339e-51	0.315565	GC
FSHR	2.89345e-52	6.4073e-51	0.154296	GC
EWSR1	3.32482e-52	7.34961e-51	0.314528	GC
COL3A1	4.10553e-52	9.04366e-51	0.439947	GC
KPNA2	4.77558e-52	1.05013e-50	0.229261	GC
MSH6	4.89078e-52	1.07359e-50	0.243437	GC
NUF2	6.02943e-52	1.32123e-50	0.172596	GC
ANXA6	1.66627e-51	3.62607e-50	0.314549	GC
C1orf115	1.68941e-51	3.67009e-50	0.242012	GC
FOXM1	2.94057e-51	6.36619e-50	0.186225	GC
CBX2	3.01283e-51	6.51143e-50	0.233217	GC
CDK1	4.06063e-51	8.74598e-50	0.170018	GC
ELOB	8.36953e-51	1.78739e-49	0.312786	GC
MAZ	1.69695e-50	3.61174e-49	0.298363	GC
AQP11	1.74634e-50	3.7106e-49	0.213637	GC
HSDL1	1.85625e-50	3.93749e-49	0.236818	GC
PHPT1	2.09909e-50	4.44513e-49	0.306431	GC
PARP1	2.13666e-50	4.5171e-49	0.241784	GC
HPCAL1	3.97191e-50	8.32713e-49	0.278992	GC
SMARCA4	5.94823e-50	1.24291e-48	0.264108	GC
MEX3C	8.4941e-50	1.77195e-48	0.230996	GC
YBX3	8.91438e-50	1.85655e-48	0.321804	GC
SRSF10	9.55865e-50	1.98744e-48	0.299976	GC
SRSF1	1.13097e-49	2.34766e-48	0.291031	GC
EVL	3.41582e-49	7.07883e-48	0.319679	GC
PPIF	4.42846e-49	9.14732e-48	0.215008	GC
SPARC	5.52525e-49	1.13755e-47	0.263505	GC
COX7B	6.88605e-49	1.4154e-47	0.304796	GC
OSGIN2	1.3287e-48	2.71339e-47	0.253409	GC
HNRNPDL	1.34869e-48	2.74976e-47	0.272071	GC
USO1	1.67007e-48	3.39949e-47	0.273144	GC
MRPS24	2.25787e-48	4.58857e-47	0.258057	GC
SNRPN	3.12578e-48	6.32181e-47	0.270979	GC
NIPSNAP2	4.0142e-48	8.09263e-47	0.290325	GC
BCL11A	5.57071e-48	1.11769e-46	0.154406	GC
TPX2	5.63279e-48	1.12835e-46	0.184856	GC
TSPAN3	1.42101e-47	2.82856e-46	0.2928	GC
TTYH3	1.88053e-47	3.72558e-46	0.251769	GC
TMEM35A	1.99954e-47	3.95514e-46	0.174693	GC
RPS9	2.05551e-47	4.05947e-46	0.200381	GC
CENPW	2.2317e-47	4.39366e-46	0.177751	GC
PRDX4	2.82851e-47	5.55993e-46	0.292773	GC
APMAP	5.46054e-47	1.07003e-45	0.268485	GC
CAD	5.51629e-47	1.07927e-45	0.253285	GC
SLC25A39	8.24306e-47	1.60778e-45	0.253103	GC
PTBP1	1.07392e-46	2.0914e-45	0.297186	GC
HNRNPD	1.16835e-46	2.27178e-45	0.30017	GC
VMP1	2.60664e-46	5.05286e-45	0.315341	GC
SULF2	3.86407e-46	7.46737e-45	0.307963	GC
ELOVL1	4.02739e-46	7.77107e-45	0.257478	GC
NAE1	6.68595e-46	1.28419e-44	0.229329	GC
FKBP3	7.70121e-46	1.4747e-44	0.244845	GC
CCNB2	8.0043e-46	1.53041e-44	0.1687	GC
SEC61G	1.02077e-45	1.94875e-44	0.278418	GC
RBMX	1.81572e-45	3.4559e-44	0.278223	GC
C1orf141	3.56852e-45	6.75126e-44	0.136107	GC
PTPRF	6.89787e-45	1.3011e-43	0.270322	GC
KLHL23	6.95017e-45	1.309e-43	0.176944	GC
HSPA5	7.0209e-45	1.32035e-43	0.296152	GC
RPL11	7.29728e-45	1.37028e-43	0.198485	GC
GLB1L2	8.20933e-45	1.53925e-43	0.193452	GC
DDOST	9.08793e-45	1.69893e-43	0.291429	GC
CD47	1.142e-44	2.13174e-43	0.255046	GC
ACSS2	1.59278e-44	2.96879e-43	0.241719	GC
PPP1R14C	1.71857e-44	3.19852e-43	0.149321	GC
HK1	2.59503e-44	4.81552e-43	0.220617	GC
CDCA5	3.75318e-44	6.94421e-43	0.160465	GC
PSMD2	3.81696e-44	7.05187e-43	0.273873	GC
DDB1	5.33532e-44	9.84261e-43	0.283291	GC
BCL7A	5.60679e-44	1.03283e-42	0.187464	GC
TXNDC5	5.99755e-44	1.1032e-42	0.276101	GC
BTF3L4	7.8343e-44	1.43477e-42	0.23648	GC
RPL31	1.27518e-43	2.31851e-42	0.229059	GC
NDUFA4--1	1.40596e-43	2.55261e-42	0.285026	GC
SEC14L1	1.47154e-43	2.66783e-42	0.260597	GC
PRDX3	1.73619e-43	3.13409e-42	0.272637	GC
DDX39A	2.26616e-43	4.07328e-42	0.229316	GC
ORC6	2.59304e-43	4.64756e-42	0.162259	GC
TUBA1C	5.42576e-43	9.6424e-42	0.264092	GC
YWHAQ	7.25908e-43	1.28823e-41	0.284692	GC
TACC3	1.3569e-42	2.39789e-41	0.18874	GC
IDH2	3.04357e-42	5.356e-41	0.212621	GC
CCT5	3.05094e-42	5.36148e-41	0.254487	GC
PTN	4.05911e-42	7.11332e-41	0.243364	GC
RTRAF	6.12876e-42	1.07105e-40	0.268462	GC
FOS	6.35154e-42	1.10691e-40	0.207841	GC
LMNB1	8.13086e-42	1.41504e-40	0.149705	GC
NDUFA12	8.72479e-42	1.51422e-40	0.246508	GC
ACAA2	1.16888e-41	2.02029e-40	0.247383	GC
POLDIP2	1.28715e-41	2.22166e-40	0.237531	GC
NONO	1.8198e-41	3.13673e-40	0.270765	GC
TRIM28	1.85632e-41	3.1953e-40	0.278992	GC
MTHFD1L	2.45748e-41	4.21857e-40	0.18812	GC
DYNLL1	2.55966e-41	4.38798e-40	0.288852	GC
LSM4	3.89962e-41	6.64888e-40	0.24749	GC
PRC1	4.2341e-41	7.20941e-40	0.139615	GC
LRRC1	4.27023e-41	7.26112e-40	0.15081	GC
RAB11A	5.43379e-41	9.22719e-40	0.260788	GC
RAB43	6.37715e-41	1.08145e-39	0.218135	GC
MCM2	7.50811e-41	1.27154e-39	0.177268	GC
RHOBTB1	7.59913e-41	1.28522e-39	0.196278	GC
NDUFB2	1.26676e-40	2.1367e-39	0.268236	GC
ANK3	1.49526e-40	2.51876e-39	0.170243	GC
PGAM1	1.75566e-40	2.95345e-39	0.276007	GC
SIDT1	1.89506e-40	3.1837e-39	0.131643	GC
S100A13	1.96339e-40	3.2941e-39	0.222391	GC
HNRNPU	2.03408e-40	3.40817e-39	0.276626	GC
MCM6	2.09497e-40	3.50552e-39	0.187379	GC
LAMC1	3.12539e-40	5.20211e-39	0.270889	GC
GPCPD1	3.606e-40	5.99414e-39	0.214527	GC
C1QBP	3.82334e-40	6.34704e-39	0.255673	GC
RAP1GAP	4.38789e-40	7.27466e-39	0.132001	GC
KIFC1	4.41956e-40	7.31753e-39	0.14871	GC
RBFA	5.30092e-40	8.75382e-39	0.246583	GC
SERINC5	7.90034e-40	1.30123e-38	0.211878	GC
GLRX5	1.44053e-39	2.36645e-38	0.25185	GC
SMC4	1.6459e-39	2.7003e-38	0.189719	GC
LRPPRC	1.66145e-39	2.72227e-38	0.249626	GC
DAAM1	1.68926e-39	2.76424e-38	0.194023	GC
SRSF9	1.89247e-39	3.09275e-38	0.262624	GC
PAGE1	1.98204e-39	3.23493e-38	0.132558	GC
CENPX	2.03993e-39	3.32511e-38	0.189165	GC
HSD3B2	2.75993e-39	4.48711e-38	0.183525	GC
CBFB	3.06266e-39	4.96648e-38	0.19202	GC
MDH2	3.29175e-39	5.32427e-38	0.248874	GC
NCBP2	4.03959e-39	6.52548e-38	0.234371	GC
UNG	4.82391e-39	7.78249e-38	0.188604	GC
RFC4	6.87317e-39	1.10462e-37	0.179857	GC
METAP2	9.48117e-39	1.51988e-37	0.23812	GC
NECTIN1	9.76145e-39	1.56282e-37	0.148883	GC
CHTOP	1.26777e-38	2.02201e-37	0.234254	GC
B4GALT1	1.82281e-38	2.89627e-37	0.252028	GC
CS	1.92613e-38	3.05658e-37	0.233954	GC
GMNN	2.66296e-38	4.21524e-37	0.163878	GC
SEC31A	3.01313e-38	4.75757e-37	0.265353	GC
CCT3	3.43872e-38	5.41598e-37	0.258714	GC
PPP1R12C	5.0992e-38	8.00123e-37	0.282942	GC
PHYH	6.60717e-38	1.03417e-36	0.221757	GC
HDGF	9.50874e-38	1.47914e-36	0.237389	GC
PSMA4	9.63882e-38	1.49752e-36	0.233656	GC
ARGLU1	1.14159e-37	1.76926e-36	0.273023	GC
KIF23	1.20873e-37	1.87101e-36	0.130259	GC
EZR	1.90898e-37	2.93689e-36	0.24302	GC
PNN	2.57614e-37	3.94882e-36	0.247221	GC
RNPS1	3.3927e-37	5.18786e-36	0.274607	GC
HEPH	3.72735e-37	5.68579e-36	0.190569	GC
PRDX2	5.9808e-37	9.09023e-36	0.257142	GC
RWDD4	8.33842e-37	1.26583e-35	0.221602	GC
RPL18A	9.0581e-37	1.37343e-35	0.162284	GC
GRK4	9.12485e-37	1.38189e-35	0.135975	GC
RPLP2	9.29999e-37	1.40672e-35	0.232181	GC
NDFIP1	9.5384e-37	1.43933e-35	0.269146	GC
POC1A	1.48858e-36	2.23819e-35	0.12587	GC
AP1S1	1.75867e-36	2.638e-35	0.182847	GC
TUFM	1.80296e-36	2.70123e-35	0.252265	GC
RHBDD2	1.89726e-36	2.83913e-35	0.203693	GC
MAP4K4	1.95485e-36	2.92185e-35	0.231037	GC
TSPAN17	2.2643e-36	3.38036e-35	0.167209	GC
DCTN3	2.33093e-36	3.4757e-35	0.216031	GC
APRT	3.19546e-36	4.75919e-35	0.261071	GC
DBN1	3.82803e-36	5.6946e-35	0.190484	GC
CCNA2	5.05193e-36	7.48874e-35	0.137694	GC
ALDH1L1	5.45882e-36	8.08239e-35	0.200583	GC
STRAP	5.60742e-36	8.29266e-35	0.173427	GC
DTYMK	7.9963e-36	1.1784e-34	0.146055	GC
TCF3	8.41837e-36	1.23915e-34	0.24301	GC
ZNF219	8.79728e-36	1.29342e-34	0.206228	GC
CPSF6	9.30853e-36	1.36699e-34	0.222317	GC
DCXR	1.06269e-35	1.55696e-34	0.260687	GC
GANAB	1.10605e-35	1.61861e-34	0.253636	GC
TOMM22	1.10871e-35	1.62062e-34	0.211242	GC
SS18	1.38893e-35	2.02552e-34	0.213416	GC
CENPM	1.40479e-35	2.04629e-34	0.177725	GC
IFI27L2	1.41878e-35	2.06428e-34	0.258214	GC
PPP1CA	1.66047e-35	2.41314e-34	0.220997	GC
HSPA9	1.73239e-35	2.51475e-34	0.242735	GC
PRCP	2.26148e-35	3.27525e-34	0.234873	GC
HSP90B1	3.12632e-35	4.50705e-34	0.261232	GC
KIDINS220	3.36915e-35	4.84604e-34	0.238012	GC
GNB1	3.90711e-35	5.59427e-34	0.249401	GC
DHX9	4.09948e-35	5.86305e-34	0.219598	GC
KIAA0368	4.63279e-35	6.61827e-34	0.217869	GC
TP53	4.78253e-35	6.82445e-34	0.210589	GC
UHRF1	4.84261e-35	6.90236e-34	0.158047	GC
NDUFB4	6.68871e-35	9.5229e-34	0.249354	GC
SMARCD3	7.15216e-35	1.01712e-33	0.210969	GC
EIF3F	8.58681e-35	1.21977e-33	0.243128	GC
SCUBE3	1.14222e-34	1.62071e-33	0.134698	GC
PFN1	1.18408e-34	1.67823e-33	0.252196	GC
PGD	1.32905e-34	1.87946e-33	0.205421	GC
AHCY	1.3984e-34	1.97531e-33	0.209084	GC
GNS	1.44106e-34	2.0333e-33	0.255357	GC
LSR	1.75612e-34	2.47507e-33	0.168209	GC
AMOTL2	1.8558e-34	2.61264e-33	0.204719	GC
RNASEH2A	2.17644e-34	3.05381e-33	0.164516	GC
NDUFA1	4.13578e-34	5.78366e-33	0.24305	GC
SRSF2	4.67077e-34	6.51736e-33	0.16057	GC
NAA10	4.70438e-34	6.55699e-33	0.22334	GC
RALGAPA2	5.6432e-34	7.85684e-33	0.173406	GC
IMPDH1	7.00753e-34	9.73483e-33	0.215717	GC
STOML2	7.10074e-34	9.85345e-33	0.231284	GC
CELSR2	7.60597e-34	1.05429e-32	0.133925	GC
MAGED1	7.81021e-34	1.08023e-32	0.245367	GC
SUB1	1.22176e-33	1.68611e-32	0.239155	GC
PHGDH	1.28084e-33	1.76571e-32	0.194511	GC
ING2	1.58345e-33	2.18049e-32	0.167667	GC
KIF11	1.75189e-33	2.40981e-32	0.122757	GC
DPYSL2	2.31336e-33	3.1752e-32	0.245837	GC
DDX39B	2.37176e-33	3.25181e-32	0.246065	GC
PEG3	2.66477e-33	3.64957e-32	0.272923	GC
TROAP	2.86462e-33	3.91477e-32	0.113914	GC
BRCA1	3.59571e-33	4.89794e-32	0.146723	GC
SPATS2	4.06044e-33	5.51905e-32	0.179863	GC
CNOT6	4.86705e-33	6.60117e-32	0.167543	GC
SLC25A29	6.45328e-33	8.70572e-32	0.185684	GC
RPS25	8.43431e-33	1.13539e-31	0.186876	GC
PTPMT1	8.81531e-33	1.18541e-31	0.21088	GC
VPS35	1.19902e-32	1.6089e-31	0.206267	GC
ARPC2	1.22917e-32	1.64761e-31	0.242386	GC
CYP11A	1.36723e-32	1.83073e-31	0.178633	GC
JPT2	1.61007e-32	2.15131e-31	0.181859	GC
RGN	2.02834e-32	2.70159e-31	0.129111	GC
BLMH	2.05811e-32	2.73546e-31	0.173445	GC
SEPT4	2.24391e-32	2.973e-31	0.121258	GC
ATPIF1	2.81294e-32	3.7191e-31	0.244735	GC
GSTA4	3.08382e-32	4.06445e-31	0.17172	GC
ATP5G3	3.82018e-32	5.01921e-31	0.229544	GC
AP2M1	3.85773e-32	5.06327e-31	0.240096	GC
MAPK13	4.7424e-32	6.21146e-31	0.158986	GC
CDCA7	4.98523e-32	6.52274e-31	0.113565	GC
SSBP1	5.10104e-32	6.66734e-31	0.19652	GC
VDAC1	6.73681e-32	8.78714e-31	0.206899	GC
LIPA	7.33799e-32	9.5614e-31	0.249529	GC
DCTPP1	7.48862e-32	9.74759e-31	0.180764	GC
NOP56	1.24094e-31	1.60862e-30	0.230353	GC
ASGR1	1.30255e-31	1.68676e-30	0.1103	GC
NELFCD	1.64269e-31	2.12286e-30	0.216838	GC
LSM2	1.71451e-31	2.2134e-30	0.192938	GC
PSME2	1.79513e-31	2.31275e-30	0.208748	GC
MYEF2	1.82395e-31	2.34748e-30	0.10801	GC
UCK2	1.95325e-31	2.50876e-30	0.148221	GC
ACLY	1.99045e-31	2.55394e-30	0.200478	GC
TP53I11	2.00272e-31	2.56707e-30	0.165555	GC
POMP	2.16376e-31	2.77067e-30	0.212255	GC
VCP	2.25976e-31	2.88772e-30	0.228735	GC
MRPL51	2.51452e-31	3.21002e-30	0.223242	GC
PSMG3	2.80515e-31	3.57019e-30	0.16158	GC
AIF1L	3.42366e-31	4.34602e-30	0.16728	GC
PSMA7	3.42508e-31	4.34602e-30	0.223923	GC
SMARCC1	3.80864e-31	4.823e-30	0.209719	GC
AK1	5.23472e-31	6.60897e-30	0.167324	GC
RPS6KA6	5.27786e-31	6.65676e-30	0.128685	GC
HSPA8	6.11099e-31	7.69985e-30	0.248106	GC
MAST2	8.31555e-31	1.04359e-29	0.210045	GC
U3--49	1.02868e-30	1.28713e-29	0.131297	GC
ZNF536	1.32648e-30	1.65645e-29	0.0913335	GC
NFE2L3	1.3922e-30	1.7368e-29	0.108586	GC
STMP1	1.47324e-30	1.83609e-29	0.166951	GC
SEPT10	2.05437e-30	2.55277e-29	0.162368	GC
RRM2	2.07316e-30	2.57358e-29	0.10566	GC
SFRP4	2.15191e-30	2.6687e-29	0.250397	GC
SSRP1	2.47832e-30	3.07049e-29	0.198549	GC
KAT2A	2.48163e-30	3.07156e-29	0.237006	GC
ERP29	2.6674e-30	3.29826e-29	0.21476	GC
PIGT	2.84189e-30	3.51057e-29	0.199786	GC
QSOX1	3.36875e-30	4.14514e-29	0.228282	GC
ARHGEF28	3.85546e-30	4.73939e-29	0.125779	GC
PDHB	4.16869e-30	5.11445e-29	0.180704	GC
E2F1	4.76985e-30	5.82366e-29	0.109507	GC
XRCC5	4.86009e-30	5.92809e-29	0.219579	GC
PPIL1	5.49345e-30	6.68767e-29	0.124107	GC
HSPA4	5.69809e-30	6.93012e-29	0.210744	GC
TMEM132A	5.91294e-30	7.18447e-29	0.176801	GC
VDAC3	7.44055e-30	9.00585e-29	0.204011	GC
MGME1	8.12447e-30	9.82422e-29	0.134206	GC
CALB2	9.47367e-30	1.14337e-28	0.116874	GC
B4GALT5	9.67321e-30	1.16634e-28	0.196342	GC
MTMR2	1.41614e-29	1.70423e-28	0.149663	GC
NIT2	1.65034e-29	1.9823e-28	0.157006	GC
PSMB2	1.74773e-29	2.09498e-28	0.195058	GC
MEST	2.02184e-29	2.41471e-28	0.163383	GC
CLIC1	2.78718e-29	3.31933e-28	0.224197	GC
SEMA6D	2.99958e-29	3.56554e-28	0.157628	GC
MAD2L1	3.23224e-29	3.83803e-28	0.125605	GC
GTF2I	3.65485e-29	4.32811e-28	0.230179	GC
FXN	3.82804e-29	4.52046e-28	0.122578	GC
CENPA	3.97424e-29	4.68432e-28	0.106323	GC
PSMB7	4.05977e-29	4.7762e-28	0.226662	GC
FAM49A	4.26279e-29	5.01037e-28	0.114639	GC
LPCAT1	5.06484e-29	5.94199e-28	0.131987	GC
FHOD1	5.48308e-29	6.4207e-28	0.20648	GC
GTF2H5	7.03015e-29	8.22468e-28	0.174845	GC
TXNL4A	7.30097e-29	8.5336e-28	0.173972	GC
CCT7	7.41673e-29	8.66087e-28	0.212824	GC
KIF20A	7.77382e-29	9.06107e-28	0.0909389	GC
DLGAP5	9.53492e-29	1.10728e-27	0.118486	GC
PDE7B	9.84593e-29	1.14235e-27	0.130628	GC
STC1	1.24492e-28	1.44172e-27	0.231631	GC
ERGIC1	1.41918e-28	1.64203e-27	0.179794	GC
NUP93	1.46984e-28	1.69908e-27	0.160246	GC
PSMB6	1.47948e-28	1.70866e-27	0.207231	GC
RUVBL2	2.47201e-28	2.84451e-27	0.174112	GC
PDCD2	2.58747e-28	2.97465e-27	0.158576	GC
RAB12	2.66072e-28	3.05329e-27	0.214535	GC
ECT2	5.61284e-28	6.3886e-27	0.110034	GC
ITGB3BP	6.08817e-28	6.91712e-27	0.121738	GC
TRIM24	6.57501e-28	7.4568e-27	0.177437	GC
AIFM1	7.29866e-28	8.27006e-27	0.140011	GC
DHRS2	7.99954e-28	9.05608e-27	0.222232	GC
BCAR3	1.09206e-27	1.23408e-26	0.128494	GC
DNAJC10	1.2261e-27	1.3843e-26	0.171661	GC
MLF2	1.44074e-27	1.62519e-26	0.212605	GC
COTL1	1.6565e-27	1.86356e-26	0.167698	GC
NOP14	1.70858e-27	1.92044e-26	0.199683	GC
CDCA3	1.77473e-27	1.99301e-26	0.0885465	GC
RAF1	2.10988e-27	2.36306e-26	0.192179	GC
GPX7	2.29914e-27	2.57275e-26	0.157703	GC
ASPM	2.48066e-27	2.77095e-26	0.0860791	GC
REEP4	2.58065e-27	2.87499e-26	0.108673	GC
CCNB1	2.7878e-27	3.09756e-26	0.0760085	GC
YWHAB	3.70376e-27	4.10804e-26	0.206687	GC
ITGA9	4.26991e-27	4.72351e-26	0.157754	GC
CKS1B	6.13878e-27	6.76124e-26	0.161349	GC
SV2A	6.65792e-27	7.32662e-26	0.0863621	GC
ELF4	6.8117e-27	7.48931e-26	0.148801	GC
TFRC	7.80443e-27	8.56584e-26	0.156303	GC
CENPT	8.46848e-27	9.28658e-26	0.1302	GC
GAA	1.05781e-26	1.159e-25	0.177137	GC
GDE1	1.10798e-26	1.20975e-25	0.148057	GC
IARS	1.15285e-26	1.25765e-25	0.169908	GC
ME1	1.19896e-26	1.30683e-25	0.114778	GC
UQCRB	1.20781e-26	1.31534e-25	0.209088	GC
MATN2	1.33147e-26	1.44625e-25	0.219568	GC
ERH	1.44377e-26	1.56419e-25	0.203235	GC
TSTA3	1.55574e-26	1.6826e-25	0.198152	GC
PRTFDC1	1.58472e-26	1.71248e-25	0.142387	GC
ACTB	1.7298e-26	1.86606e-25	0.192428	GC
TPM3	1.77043e-26	1.90825e-25	0.207422	GC
ANLN	1.8265e-26	1.967e-25	0.0955253	GC
NCAPG2	2.145e-26	2.30409e-25	0.112939	GC
ACAT1	2.17457e-26	2.33188e-25	0.157845	GC
PSMA2	3.21229e-26	3.43881e-25	0.12295	GC
PSMB4	3.24601e-26	3.47196e-25	0.212236	GC
CTPS1	3.27306e-26	3.49792e-25	0.125888	GC
HMGCR	3.51016e-26	3.73233e-25	0.125281	GC
MINOS1	3.55608e-26	3.77796e-25	0.217066	GC
RBM17	4.60147e-26	4.88446e-25	0.181516	GC
FIBP	4.94121e-26	5.23627e-25	0.170254	GC
MYL12A	5.21129e-26	5.51321e-25	0.214392	GC
ALDH5A1	5.59025e-26	5.9042e-25	0.113966	GC
MTHFD1	5.79438e-26	6.11467e-25	0.14087	GC
RIN2	6.68596e-26	7.04963e-25	0.150052	GC
PSPC1	7.39964e-26	7.79561e-25	0.126988	GC
RTN1	7.54222e-26	7.93256e-25	0.0932343	GC
TMA7	7.83554e-26	8.22731e-25	0.152898	GC
SERGEF	7.88287e-26	8.27012e-25	0.142383	GC
SLC25A3	8.0514e-26	8.43991e-25	0.214917	GC
PEBP1	8.31174e-26	8.70415e-25	0.187377	GC
TRIP13	8.53786e-26	8.92755e-25	0.109553	GC
CENPU	9.72071e-26	1.01476e-24	0.106785	GC
PRKD1	1.01358e-25	1.05721e-24	0.15656	GC
PDIA4	1.03932e-25	1.08317e-24	0.200718	GC
F3	1.08021e-25	1.12484e-24	0.153217	GC
KIF15	1.24696e-25	1.29742e-24	0.0926579	GC
RCC1	1.37768e-25	1.43224e-24	0.180814	GC
GOLM1	1.42086e-25	1.47592e-24	0.0916243	GC
HEATR1	1.44891e-25	1.50381e-24	0.154877	GC
PIMREG	1.4761e-25	1.53077e-24	0.0788488	GC
CFH	1.54328e-25	1.59781e-24	0.123993	GC
FAM241B	1.66462e-25	1.72202e-24	0.0883673	GC
TDGF1	1.70398e-25	1.76129e-24	0.108994	GC
POLR2I	1.75898e-25	1.81516e-24	0.195455	GC
SF3B3	1.84407e-25	1.90142e-24	0.197064	GC
FUS	1.927e-25	1.9853e-24	0.163055	GC
MPDZ	1.99398e-25	2.05263e-24	0.153728	GC
TJP2	2.03109e-25	2.08913e-24	0.149022	GC
TOP2B	2.16485e-25	2.22489e-24	0.18941	GC
THOC7	2.16999e-25	2.22835e-24	0.161593	GC
RACK1	2.24676e-25	2.3053e-24	0.123274	GC
ALAS1	3.02183e-25	3.0855e-24	0.170082	GC
COX7A1	3.16186e-25	3.22586e-24	0.192201	GC
CDKN3	3.51537e-25	3.57784e-24	0.0876693	GC
RAI14	3.69718e-25	3.75378e-24	0.154928	GC
TBCA	4.32278e-25	4.38543e-24	0.189172	GC
WIZ	4.63891e-25	4.69858e-24	0.165953	GC
SAE1	6.26532e-25	6.3205e-24	0.161151	GC
HDDC2	6.58091e-25	6.61768e-24	0.16272	GC
STARD7	6.96115e-25	6.99446e-24	0.191475	GC
GSTA5	7.48154e-25	7.49939e-24	0.17972	GC
MCM4	1.10338e-24	1.10163e-23	0.130973	GC
MPPED2	1.17567e-24	1.17195e-23	0.0846498	GC
DHRS7	1.59771e-24	1.59014e-23	0.177418	GC
BPHL	1.66824e-24	1.65771e-23	0.144778	GC
CKAP5	1.73876e-24	1.72643e-23	0.15746	GC
BUB1B	1.91256e-24	1.8975e-23	0.0807639	GC
LLPH	2.04726e-24	2.02955e-23	0.157382	GC
C2CD2	2.47079e-24	2.44172e-23	0.137646	GC
MSH2	3.3068e-24	3.26534e-23	0.13348	GC
RAD54L	3.60326e-24	3.54973e-23	0.0836396	GC
SMAD3	3.6558e-24	3.59868e-23	0.185319	GC
SARS	3.82376e-24	3.76108e-23	0.0781135	GC
TXN2	3.89658e-24	3.82971e-23	0.170831	GC
NDUFAF6	3.9562e-24	3.88528e-23	0.122041	GC
FUBP1	4.7245e-24	4.63259e-23	0.191907	GC
ERGIC3	4.81731e-24	4.71625e-23	0.203077	GC
SYTL4	4.83964e-24	4.73075e-23	0.158704	GC
DRP2	5.07325e-24	4.95527e-23	0.0741243	GC
CDCA8	5.61861e-24	5.48369e-23	0.0866377	GC
CRYBG3	5.63998e-24	5.50029e-23	0.112488	GC
PSMA6	6.04815e-24	5.88015e-23	0.180842	GC
ATPAF1	6.32119e-24	6.14086e-23	0.144316	GC
ARF3	6.58356e-24	6.39082e-23	0.166428	GC
MANBA	7.58676e-24	7.33639e-23	0.122717	GC
DYNLT1	7.59649e-24	7.34017e-23	0.165242	GC
PKMYT1	7.64277e-24	7.37923e-23	0.0916072	GC
UBR5	8.07334e-24	7.78898e-23	0.167711	GC
SLC29A4	8.62296e-24	8.31287e-23	0.104055	GC
CAND1	9.47337e-24	9.11875e-23	0.177794	GC
DECR1	1.18622e-23	1.13661e-22	0.16677	GC
PBK	1.20617e-23	1.15484e-22	0.0857241	GC
WDR61	1.21559e-23	1.16298e-22	0.149774	GC
XRCC6	1.35129e-23	1.29084e-22	0.197357	GC
SSR3	1.5894e-23	1.516e-22	0.170683	GC
PSMD14	1.7981e-23	1.71248e-22	0.12821	GC
USP22	1.80033e-23	1.7133e-22	0.19946	GC
HNRNPH3	1.88237e-23	1.78868e-22	0.200308	GC
FCGRT	1.92036e-23	1.8234e-22	0.1999	GC
Hsp90ab1	1.9234e-23	1.82491e-22	0.172024	GC
TOP1	1.94122e-23	1.84043e-22	0.15899	GC
MRPS25	2.04966e-23	1.94178e-22	0.173173	GC
REST	2.18023e-23	2.06393e-22	0.147718	GC
TESC	2.37104e-23	2.24288e-22	0.108951	GC
BAALC	3.01524e-23	2.84798e-22	0.0695409	GC
UBL5	3.08013e-23	2.90709e-22	0.197598	GC
KCTD3	3.20783e-23	3.02535e-22	0.162786	GC
GET4	3.2138e-23	3.02871e-22	0.180949	GC
DHDH	4.88503e-23	4.59682e-22	0.0883023	GC
TCERG1	5.58324e-23	5.24209e-22	0.176738	GC
PRMT1	7.96554e-23	7.4566e-22	0.195233	GC
DPCD	9.45553e-23	8.83826e-22	0.150566	GC
CALM2	9.59994e-23	8.96658e-22	0.20113	GC
TKT	1.03646e-22	9.67364e-22	0.169191	GC
KCNH2	1.11457e-22	1.03873e-21	0.121655	GC
ADGRA3	1.43568e-22	1.33503e-21	0.121101	GC
PDGFB	1.50809e-22	1.40029e-21	0.0964581	GC
RBM4	1.65565e-22	1.53166e-21	0.186032	GC
NDUFB5	1.67695e-22	1.55022e-21	0.171231	GC
MOV10	1.76308e-22	1.62627e-21	0.174296	GC
NDUFC2	1.94503e-22	1.79147e-21	0.138123	GC
RASL11B	1.97154e-22	1.81456e-21	0.116527	GC
ETNK2	2.04389e-22	1.87978e-21	0.15582	GC
PAK4	2.47408e-22	2.2688e-21	0.12736	GC
PIF1	3.17485e-22	2.90298e-21	0.0719567	GC
LCMT1	3.35436e-22	3.0649e-21	0.13406	GC
ME3	3.6321e-22	3.31386e-21	0.0898896	GC
ATP5C1	3.76273e-22	3.43057e-21	0.181805	GC
NCAPD3	4.9528e-22	4.51232e-21	0.0946601	GC
FAM168B	4.98408e-22	4.53753e-21	0.185524	GC
DNMT3A	5.28982e-22	4.80892e-21	0.126626	GC
ANAPC15	5.39044e-22	4.8863e-21	0.120834	GC
HEMK1	6.68376e-22	6.04995e-21	0.117207	GC
PAK1	6.87664e-22	6.21562e-21	0.13476	GC
ANKIB1	7.41196e-22	6.68509e-21	0.151492	GC
SF1	7.95785e-22	7.16719e-21	0.189325	GC
PSMD1	9.36142e-22	8.41326e-21	0.138888	GC
ZNF207	9.51619e-22	8.54625e-21	0.183832	GC
LGALS8	1.00758e-21	9.04236e-21	0.155085	GC
DMD	1.15548e-21	1.03476e-20	0.155297	GC
APOBEC3A	1.19627e-21	1.07053e-20	0.0668959	GC
ZNF428	1.24053e-21	1.10934e-20	0.152971	GC
LSM6	1.40821e-21	1.25751e-20	0.153559	GC
REEP6	1.62251e-21	1.44785e-20	0.0936269	GC
SNU13	2.00748e-21	1.78379e-20	0.183874	GC
THYN1	2.09194e-21	1.85754e-20	0.147594	GC
MRPL16	2.17204e-21	1.9273e-20	0.15115	GC
SMS	2.23951e-21	1.98577e-20	0.170024	GC
DUSP9	2.36402e-21	2.09323e-20	0.162339	GC
ANAPC7	2.5115e-21	2.22225e-20	0.148183	GC
CHSY1	2.54177e-21	2.24746e-20	0.14338	GC
KYAT1	2.68538e-21	2.37111e-20	0.119606	GC
PRKCSH	2.88113e-21	2.54039e-20	0.189262	GC
DAPP1	3.15405e-21	2.77715e-20	0.0600882	GC
CCT8	3.18493e-21	2.80238e-20	0.179234	GC
NDUFS3	3.27533e-21	2.87991e-20	0.164801	GC
CNBP	3.31267e-21	2.91071e-20	0.19012	GC
PRKAR2B	3.34601e-21	2.93796e-20	0.0703108	GC
HIKESHI	3.69013e-21	3.23786e-20	0.130784	GC
VEGFA	4.59757e-21	4.02287e-20	0.115842	GC
POGZ	4.85e-21	4.23786e-20	0.184151	GC
KPNB1	5.07479e-21	4.43121e-20	0.170902	GC
DNAJC9	5.47562e-21	4.77789e-20	0.132731	GC
MRPS15	5.72376e-21	4.99096e-20	0.152892	GC
KLHL13	5.89824e-21	5.13954e-20	0.106678	GC
RPS16	6.83069e-21	5.94794e-20	0.125674	GC
GTSE1	7.34e-21	6.38702e-20	0.122616	GC
NDUFS5	7.8173e-21	6.78361e-20	0.18863	GC
MET	8.42817e-21	7.30867e-20	0.0806407	GC
ANP32A	8.55564e-21	7.4141e-20	0.151351	GC
GMFB	9.19915e-21	7.96081e-20	0.122055	GC
GNG5	1.05382e-20	9.11337e-20	0.0981848	GC
RPS20	1.0763e-20	9.30133e-20	0.116117	GC
ELAVL1	1.16191e-20	1.00274e-19	0.152648	GC
KIF18B	1.19633e-20	1.03174e-19	0.065881	GC
BEX1	1.27144e-20	1.09577e-19	0.0782069	GC
ISYNA1	1.38628e-20	1.19393e-19	0.182437	GC
CXCR4	1.4267e-20	1.22706e-19	0.101015	GC
SYNGR1	1.51748e-20	1.30336e-19	0.187933	GC
NDC80	1.62915e-20	1.39832e-19	0.0797282	GC
BBS2	1.8759e-20	1.60791e-19	0.129062	GC
CSRP2	2.05693e-20	1.76188e-19	0.136283	GC
ADCK2	2.06044e-20	1.76249e-19	0.120531	GC
ST3GAL5	2.15696e-20	1.8438e-19	0.0966832	GC
CDC45	2.33385e-20	1.99367e-19	0.0747095	GC
FAM49B	2.40492e-20	2.05298e-19	0.113444	GC
SKA2	2.44065e-20	2.08207e-19	0.132514	GC
CEP70	2.75934e-20	2.34917e-19	0.105181	GC
CALR	2.78257e-20	2.36734e-19	0.186929	GC
ATAD2	3.09324e-20	2.62988e-19	0.11549	GC
P3H4	3.13202e-20	2.66105e-19	0.143845	GC
UBFD1	3.18049e-20	2.69859e-19	0.132943	GC
SERBP1	3.51025e-20	2.97439e-19	0.18324	GC
NUCKS1	3.52448e-20	2.98444e-19	0.14082	GC
DNMT1	3.56579e-20	3.01739e-19	0.125735	GC
UQCRC1	3.77956e-20	3.19185e-19	0.155949	GC
BOD1	4.10557e-20	3.46253e-19	0.136864	GC
CEP72	4.49321e-20	3.78439e-19	0.104202	GC
KIF21A	4.53346e-20	3.81573e-19	0.079265	GC
PHF6	4.73751e-20	3.98482e-19	0.128923	GC
PTK2	4.92072e-20	4.13484e-19	0.158237	GC
TEAD2	4.92243e-20	4.13484e-19	0.127181	GC
SAPCD2	4.99528e-20	4.19324e-19	0.0613146	GC
NSUN2	5.21557e-20	4.37524e-19	0.116924	GC
BUB1	5.30737e-20	4.44929e-19	0.0854566	GC
ZFYVE16	5.31699e-20	4.45439e-19	0.133991	GC
IPO5	6.01056e-20	5.0321e-19	0.174712	GC
RAB5A	7.02139e-20	5.85891e-19	0.143514	GC
JMJD8	8.07681e-20	6.73067e-19	0.134202	GC
PPP1R12B	8.49178e-20	7.07181e-19	0.188581	GC
PSEN2	8.75671e-20	7.28762e-19	0.175699	GC
CDK16	9.65162e-20	8.02709e-19	0.152351	GC
SKP2	9.90107e-20	8.22912e-19	0.0852291	GC
NOP10	1.18757e-19	9.85084e-19	0.174991	GC
PGRMC1	1.2158e-19	1.00783e-18	0.197889	GC
SLC25A25	1.26691e-19	1.04951e-18	0.136628	GC
APEH	1.35948e-19	1.12324e-18	0.139103	GC
PRDX6	1.36072e-19	1.12353e-18	0.130408	GC
CDK2	1.42869e-19	1.17888e-18	0.128692	GC
PANK1	1.55651e-19	1.28351e-18	0.0852984	GC
TIA1	2.79389e-19	2.29037e-18	0.16125	GC
SND1	2.92628e-19	2.39423e-18	0.164459	GC
KDM1A	3.57512e-19	2.91752e-18	0.150143	GC
CASP3	3.89672e-19	3.17585e-18	0.100596	GC
RRM1	3.93107e-19	3.20177e-18	0.12629	GC
PLCG1	4.14699e-19	3.37546e-18	0.168648	GC
ZFP36L2	4.20806e-19	3.42295e-18	0.177928	GC
TUBG1	4.599e-19	3.73854e-18	0.112845	GC
STAT1	4.67191e-19	3.79536e-18	0.115929	GC
PPP2CA	4.71228e-19	3.82569e-18	0.140656	GC
SF3B2	4.72618e-19	3.8345e-18	0.167832	GC
BUD23	4.77733e-19	3.87351e-18	0.127881	GC
RPL41	4.79457e-19	3.88499e-18	0.0916128	GC
COPS6	5.40346e-19	4.36714e-18	0.166214	GC
MEPE	5.98731e-19	4.82972e-18	0.0576234	GC
AES	6.23494e-19	5.02624e-18	0.174226	GC
PPIC	6.91971e-19	5.5747e-18	0.13962	GC
ACADM	6.92587e-19	5.5761e-18	0.11908	GC
LUC7L3	8.53015e-19	6.85896e-18	0.189728	GC
TOR2A	8.82057e-19	7.08344e-18	0.1026	GC
SLBP	1.02534e-18	8.20793e-18	0.11741	GC
DENR	1.08756e-18	8.68947e-18	0.137618	GC
ABAT	1.13091e-18	9.03006e-18	0.0872974	GC
CYC1	1.13738e-18	9.07027e-18	0.174803	GC
RPL10	1.32171e-18	1.05269e-17	0.0796221	GC
SRP14	1.39238e-18	1.10757e-17	0.109353	GC
NUDT1	1.41474e-18	1.12394e-17	0.114127	GC
PTP4A2	1.44405e-18	1.14578e-17	0.16995	GC
PRICKLE1	1.48824e-18	1.17936e-17	0.0895879	GC
SUMO3	1.49913e-18	1.18724e-17	0.140997	GC
CPSF4	1.58088e-18	1.24976e-17	0.145408	GC
TRIR	1.58104e-18	1.24976e-17	0.187177	GC
TICRR	1.61674e-18	1.27718e-17	0.0646913	GC
MED25	1.96111e-18	1.54244e-17	0.169117	GC
MEF2C	1.96662e-18	1.54582e-17	0.13422	GC
RPL9	2.06752e-18	1.62412e-17	0.188044	GC
SNRPB2	2.18177e-18	1.71279e-17	0.133501	GC
CD276	2.22635e-18	1.7467e-17	0.151413	GC
TMEM98	2.51447e-18	1.97054e-17	0.159885	GC
ADAM8	2.51479e-18	1.97054e-17	0.121468	GC
TXNDC12	3.02426e-18	2.36534e-17	0.127698	GC
GUCD1	3.04328e-18	2.37875e-17	0.141466	GC
EME1	3.47506e-18	2.71456e-17	0.0794121	GC
RACGAP1	4.05594e-18	3.16243e-17	0.0720161	GC
Tmem97	4.23009e-18	3.29414e-17	0.162397	GC
TCEA3	4.37085e-18	3.40165e-17	0.0871265	GC
FABP3	4.52295e-18	3.51785e-17	0.126599	GC
CTBP1	4.66185e-18	3.62141e-17	0.170182	GC
MAPRE1	4.76868e-18	3.70211e-17	0.113853	GC
NDUFB6	4.96807e-18	3.85454e-17	0.146725	GC
RBBP4	5.65556e-18	4.38254e-17	0.13332	GC
RHNO1	6.29135e-18	4.86325e-17	0.0965169	GC
CHD1L	6.31672e-18	4.87987e-17	0.111861	GC
SARS2	6.81996e-18	5.25897e-17	0.107909	GC
RAVER1	7.03095e-18	5.41834e-17	0.119355	GC
SPG7	7.65217e-18	5.88629e-17	0.161285	GC
SF3B4	7.92394e-18	6.0879e-17	0.137006	GC
RALB	8.41673e-18	6.45078e-17	0.111312	GC
FANCI	8.5552e-18	6.55292e-17	0.0931304	GC
COMMD7	9.94854e-18	7.59707e-17	0.147248	GC
SNRNP25	1.14537e-17	8.74117e-17	0.119098	GC
ALPL	1.40351e-17	1.06403e-16	0.143462	GC
LRRC27	1.42232e-17	1.07765e-16	0.0555386	GC
ZSWIM7	1.54614e-17	1.16935e-16	0.116102	GC
TARDBP	1.55577e-17	1.17593e-16	0.139142	GC
MAOB	1.68245e-17	1.26787e-16	0.171401	GC
PDK1	1.68835e-17	1.27156e-16	0.0864766	GC
CCDC152	1.70816e-17	1.28571e-16	0.0888588	GC
HMGCL	1.736e-17	1.30589e-16	0.129415	GC
STAR	1.95342e-17	1.46769e-16	0.230065	GC
B4GALT3	1.96375e-17	1.47456e-16	0.115242	GC
KIF1C	1.98919e-17	1.49278e-16	0.13967	GC
KIF4A	2.04899e-17	1.53674e-16	0.0603672	GC
GSR	2.1415e-17	1.60422e-16	0.132257	GC
CHAF1A	2.38868e-17	1.78514e-16	0.0986795	GC
LGR4	2.43182e-17	1.81522e-16	0.14786	GC
PIM1	2.57028e-17	1.91744e-16	0.150082	GC
NDUFA10	2.6121e-17	1.94748e-16	0.14078	GC
OBSL1	2.71076e-17	2.01985e-16	0.173529	GC
SEPT2	2.74083e-17	2.04104e-16	0.168221	GC
EBNA1BP2	2.74349e-17	2.04182e-16	0.110006	GC
GOLGA5	2.76354e-17	2.05553e-16	0.167514	GC
ITFG1	2.88328e-17	2.14333e-16	0.15078	GC
RNF141	2.91301e-17	2.16414e-16	0.113956	GC
PFKFB3	3.00156e-17	2.22469e-16	0.11561	GC
KLHL5	3.19542e-17	2.36697e-16	0.0943162	GC
EDF1	3.74308e-17	2.76615e-16	0.167207	GC
WDR83OS	3.85552e-17	2.84591e-16	0.165824	GC
PLAGL1	3.95271e-17	2.91423e-16	0.152066	GC
POP5	3.97547e-17	2.9293e-16	0.127092	GC
FAIM	4.2906e-17	3.15228e-16	0.109821	GC
CIRBP	4.44686e-17	3.25948e-16	0.151789	GC
EIF4H	4.57213e-17	3.34935e-16	0.16545	GC
ACOT8	4.71562e-17	3.45045e-16	0.0967169	GC
DPY19L1	5.40837e-17	3.93677e-16	0.144951	GC
ZC4H2	5.44767e-17	3.96309e-16	0.0797807	GC
C1QTNF6	5.65944e-17	4.1124e-16	0.109378	GC
MELK	5.88558e-17	4.27425e-16	0.0491783	GC
NPTX2	6.09529e-17	4.424e-16	0.0620939	GC
SPAST	6.11957e-17	4.43906e-16	0.102898	GC
MRPL47	6.29191e-17	4.55883e-16	0.0924682	GC
RBM8A	6.32869e-17	4.58285e-16	0.156167	GC
AFDN	6.43144e-17	4.65457e-16	0.13607	GC
OXA1L	6.82302e-17	4.92948e-16	0.150733	GC
SGO1	7.62917e-17	5.50874e-16	0.058967	GC
CENPE	8.66341e-17	6.23766e-16	0.0636561	GC
NAA38	9.04243e-17	6.50312e-16	0.120516	GC
CDC6	9.26914e-17	6.66236e-16	0.0598744	GC
GNL3	9.40768e-17	6.75808e-16	0.159837	GC
IMMT	9.53454e-17	6.84531e-16	0.13231	GC
IPO9	9.7518e-17	6.99332e-16	0.139261	GC
HIGD2A	1.0273e-16	7.35872e-16	0.147692	GC
KAT2B	1.05489e-16	7.54995e-16	0.104214	GC
EFCC1	1.0552e-16	7.54995e-16	0.116868	GC
KIF18A	1.07003e-16	7.65176e-16	0.0514855	GC
PSMA1	1.08756e-16	7.77266e-16	0.147217	GC
MDH1	1.18227e-16	8.43998e-16	0.153206	GC
PRKRA	1.1986e-16	8.55171e-16	0.118537	GC
TP53BP1	1.22914e-16	8.76469e-16	0.135332	GC
NOSTRIN	1.25389e-16	8.93608e-16	0.115023	GC
MRPL13	1.27599e-16	9.08844e-16	0.115301	GC
CEP192	1.30336e-16	9.26769e-16	0.104977	GC
SDC1	1.31436e-16	9.34064e-16	0.091388	GC
ZNF701	1.48939e-16	1.05666e-15	0.125178	GC
VPS28	1.54298e-16	1.09407e-15	0.168578	GC
IQGAP3	1.84154e-16	1.30137e-15	0.0657516	GC
DKC1	1.94715e-16	1.37369e-15	0.110578	GC
UMPS	1.99275e-16	1.40429e-15	0.0895581	GC
OSTC	2.15002e-16	1.51427e-15	0.133219	GC
PHF5A	2.42371e-16	1.70417e-15	0.0983932	GC
PNKD	2.50684e-16	1.76164e-15	0.144598	GC
SMC2	2.5397e-16	1.78374e-15	0.0654332	GC
XRCC3	2.73389e-16	1.91799e-15	0.0650596	GC
CELF1	2.85736e-16	2.00127e-15	0.142932	GC
DKK3	3.06641e-16	2.1453e-15	0.160131	GC
NETO2	3.32953e-16	2.32293e-15	0.109262	GC
PSMD4	3.35516e-16	2.33951e-15	0.139458	GC
ASAP3	3.44662e-16	2.40063e-15	0.136572	GC
WDR46	3.57273e-16	2.48709e-15	0.132251	GC
HYOU1	3.67729e-16	2.55565e-15	0.103253	GC
CALU	4.13098e-16	2.86779e-15	0.159479	GC
OPN3	4.22203e-16	2.92938e-15	0.062473	GC
RPL26L1	4.35015e-16	3.01496e-15	0.106911	GC
MEA1	4.64286e-16	3.21606e-15	0.145437	GC
RIOX2	4.82224e-16	3.33847e-15	0.0993604	GC
TRIM2	4.99629e-16	3.45517e-15	0.117322	GC
MRAP2	5.04703e-16	3.48751e-15	0.0773039	GC
KIF22	5.04911e-16	3.48751e-15	0.136436	GC
CCAR2	5.05135e-16	3.48751e-15	0.123162	GC
COX6B1	5.31372e-16	3.66464e-15	0.160485	GC
PA2G4	5.32918e-16	3.67128e-15	0.104322	GC
UPK1B	5.44343e-16	3.74794e-15	0.0495628	GC
TRAPPC6A	5.54243e-16	3.81401e-15	0.0871628	GC
ZWILCH	7.70651e-16	5.29166e-15	0.062543	GC
SIKE1	7.77278e-16	5.33136e-15	0.0935858	GC
CSTF3	8.87749e-16	6.06926e-15	0.091378	GC
LMAN1	9.53378e-16	6.5003e-15	0.146242	GC
RAPGEF2	9.72909e-16	6.6263e-15	0.118261	GC
DEPDC1	9.89146e-16	6.73324e-15	0.0493642	GC
STXBP6	1.07033e-15	7.27804e-15	0.0388549	GC
METTL26	1.07528e-15	7.3038e-15	0.143324	GC
TNRC18	1.12656e-15	7.64386e-15	0.137957	GC
EIF4EBP1	1.14179e-15	7.74305e-15	0.124559	GC
DTL	1.15544e-15	7.82719e-15	0.05919	GC
PMPCB	1.16594e-15	7.89407e-15	0.141391	GC
RFC2	1.21028e-15	8.18546e-15	0.0876184	GC
LEO1	1.21481e-15	8.21169e-15	0.0880406	GC
TAF6	1.26902e-15	8.57354e-15	0.0992414	GC
KLHDC8A	1.32391e-15	8.93957e-15	0.158549	GC
DCPS	1.43027e-15	9.64745e-15	0.0910694	GC
ADGRB2	1.53726e-15	1.03469e-14	0.0806848	GC
BRPF3	1.74146e-15	1.16901e-14	0.105391	GC
TOMM34	1.91576e-15	1.28465e-14	0.103956	GC
STIL	2.00484e-15	1.34296e-14	0.0557274	GC
DCUN1D5	2.02508e-15	1.35508e-14	0.0901626	GC
DTNBP1	2.19899e-15	1.46988e-14	0.110568	GC
TCP1	2.50363e-15	1.67085e-14	0.14893	GC
MAPK8	2.7454e-15	1.83027e-14	0.109128	GC
PTS	2.8847e-15	1.92212e-14	0.0891317	GC
PHKG2	3.04284e-15	2.02641e-14	0.132622	GC
ADH5	3.13108e-15	2.08408e-14	0.148609	GC
VRK1	3.1374e-15	2.08718e-14	0.0877387	GC
TOP1MT	3.20453e-15	2.13072e-14	0.106563	GC
UCHL3	3.73692e-15	2.47556e-14	0.100207	GC
SRM	3.85706e-15	2.5538e-14	0.116959	GC
CHODL	3.94504e-15	2.61069e-14	0.0674985	GC
RPIA	4.03424e-15	2.66691e-14	0.0899499	GC
NUDT5	4.07279e-15	2.68958e-14	0.0590468	GC
MAPKAP1	4.12851e-15	2.72495e-14	0.0970124	GC
LAMA4	4.13359e-15	2.72687e-14	0.157237	GC
STN1	4.1423e-15	2.73119e-14	0.0974185	GC
RPL27A	4.49339e-15	2.95803e-14	0.100289	GC
ATRAID	4.9248e-15	3.23865e-14	0.11951	GC
NDUFA2	5.32706e-15	3.49588e-14	0.147265	GC
PAFAH1B3	5.49509e-15	3.60053e-14	0.114547	GC
GOLGB1	5.66253e-15	3.70638e-14	0.132952	GC
HADH	5.68241e-15	3.71746e-14	0.0859089	GC
MSI1	5.90466e-15	3.86086e-14	0.0759009	GC
ITGA6	5.94642e-15	3.88615e-14	0.124569	GC
GTF2E2	6.74262e-15	4.4042e-14	0.114555	GC
MOGS	6.89922e-15	4.50182e-14	0.0961147	GC
FAM13A	7.46013e-15	4.8653e-14	0.114133	GC
ZNF711	7.61985e-15	4.96433e-14	0.0885464	GC
NDUFAF5	8.00193e-15	5.20249e-14	0.0828926	GC
DNAJC5	8.50808e-15	5.52587e-14	0.102947	GC
ARF5	8.81056e-15	5.71937e-14	0.152304	GC
STK24	8.99387e-15	5.83537e-14	0.147317	GC
ST20-MTHFS	9.08729e-15	5.89294e-14	0.0872123	GC
GEN1	9.15006e-15	5.92755e-14	0.0588868	GC
ANKRD10	9.71901e-15	6.29288e-14	0.149749	GC
FAM136A	9.77252e-15	6.32164e-14	0.0757386	GC
NME4	9.77345e-15	6.32164e-14	0.149956	GC
DAD1	1.01248e-14	6.54218e-14	0.14219	GC
CTHRC1	1.142e-14	7.36018e-14	0.0662778	GC
RPS15	1.26283e-14	8.12649e-14	0.121648	GC
HTATIP2	1.26778e-14	8.15417e-14	0.0849643	GC
SH3D19	1.32643e-14	8.52705e-14	0.112619	GC
ELP6	1.35466e-14	8.70408e-14	0.0698139	GC
BRD8	1.37739e-14	8.84565e-14	0.132	GC
SF3B6	1.41518e-14	9.07907e-14	0.138429	GC
RTCB	1.42484e-14	9.13639e-14	0.102456	GC
PSME3	1.45286e-14	9.3113e-14	0.102423	GC
TUSC3	1.47501e-14	9.44369e-14	0.104985	GC
HADHA	1.66499e-14	1.06383e-13	0.14602	GC
TEDC2	1.67906e-14	1.07229e-13	0.0663789	GC
KLHDC2	1.71091e-14	1.09207e-13	0.151921	GC
DTD1	1.71508e-14	1.09417e-13	0.0894897	GC
HNRNPA1	1.74523e-14	1.11228e-13	0.0656642	GC
MXD3	1.95187e-14	1.24147e-13	0.0416267	GC
PAPSS2	2.16321e-14	1.3745e-13	0.158586	GC
PLEKHB1	2.20592e-14	1.40094e-13	0.0434336	GC
EIF3A	2.2456e-14	1.42542e-13	0.141448	GC
NXT2	2.49546e-14	1.58083e-13	0.0688876	GC
ATF7IP2	2.55494e-14	1.6177e-13	0.0902876	GC
PLIN3	2.56552e-14	1.62358e-13	0.135523	GC
MAT2A	2.74385e-14	1.73383e-13	0.154111	GC
BANF1	2.92509e-14	1.8465e-13	0.152816	GC
PRELID1	3.00936e-14	1.89874e-13	0.132314	GC
SIGMAR1	3.2923e-14	2.07311e-13	0.109867	GC
MDP1	3.3484e-14	2.10739e-13	0.0772766	GC
PLK4	3.42557e-14	2.15488e-13	0.0531429	GC
SLC25A13	3.54425e-14	2.22842e-13	0.0689614	GC
SPSB4	3.60064e-14	2.26274e-13	0.0372274	GC
MVD	3.63396e-14	2.28141e-13	0.0816655	GC
DHCR7	3.7332e-14	2.34138e-13	0.0781703	GC
IQSEC1	3.83317e-14	2.40288e-13	0.11971	GC
COLEC11	4.02743e-14	2.51839e-13	0.118448	GC
PLCB4	4.18235e-14	2.61267e-13	0.0631759	GC
ERI3	4.38212e-14	2.73611e-13	0.129626	GC
NRXN1	4.57334e-14	2.85126e-13	0.0432376	GC
OTUB1	4.57782e-14	2.85265e-13	0.132225	GC
PARK7	4.71298e-14	2.93542e-13	0.142654	GC
DAP3	4.72402e-14	2.94084e-13	0.109578	GC
RNF145	5.02241e-14	3.11889e-13	0.115549	GC
PCP4	5.04614e-14	3.13055e-13	0.091027	GC
AKR1B1	5.13848e-14	3.18626e-13	0.134805	GC
DCBLD2	5.1928e-14	3.21678e-13	0.112312	GC
B4GALNT4	5.27395e-14	3.26384e-13	0.104178	GC
OSBPL9	5.37334e-14	3.32209e-13	0.125583	GC
EMC9	5.52639e-14	3.41336e-13	0.0703764	GC
RIT1	5.7876e-14	3.5677e-13	0.0832723	GC
TOPBP1	5.84601e-14	3.60194e-13	0.0882694	GC
CCDC34	6.09656e-14	3.74898e-13	0.0955811	GC
BNIP3	6.14477e-14	3.77494e-13	0.131587	GC
NDUFA8	6.30542e-14	3.86986e-13	0.119995	GC
MCRS1	6.64587e-14	4.07286e-13	0.11977	GC
SFXN2	6.83275e-14	4.18128e-13	0.0709705	GC
SOD1	6.83874e-14	4.18292e-13	0.126775	GC
NSMCE4A	6.91248e-14	4.22392e-13	0.0984787	GC
HMGN5	6.94519e-14	4.24185e-13	0.0662505	GC
LDAH	7.04208e-14	4.29686e-13	0.0769565	GC
SCAP	7.08291e-14	4.31968e-13	0.14878	GC
LMNB2	7.51058e-14	4.57387e-13	0.0535171	GC
TMEM206	7.63332e-14	4.64637e-13	0.0631901	GC
WDR34	7.69394e-14	4.681e-13	0.113865	GC
SORBS1	7.73552e-14	4.6995e-13	0.119646	GC
COQ4	7.95593e-14	4.8241e-13	0.12751	GC
PFDN2	8.0953e-14	4.90624e-13	0.126306	GC
EML4	8.36188e-14	5.0605e-13	0.125942	GC
GLCE	8.46059e-14	5.11778e-13	0.0732702	GC
COPE	9.04449e-14	5.46312e-13	0.145302	GC
PPP1R1A	9.09726e-14	5.49236e-13	0.0792879	GC
FAU	9.79398e-14	5.90733e-13	0.0958466	GC
YAF2	1.07885e-13	6.49783e-13	0.0803549	GC
ARHGAP17	1.08067e-13	6.50261e-13	0.121114	GC
ADAM9	1.10178e-13	6.62644e-13	0.109022	GC
KIF7	1.16157e-13	6.97939e-13	0.103289	GC
SPINT2	1.25089e-13	7.50891e-13	0.139798	GC
WDR1	1.25237e-13	7.51423e-13	0.144528	GC
ARF4	1.33426e-13	7.99391e-13	0.137606	GC
G3BP2	1.33486e-13	7.99391e-13	0.131847	GC
CCAR1	1.34174e-13	8.03132e-13	0.0995155	GC
ARID2	1.44454e-13	8.63843e-13	0.0927887	GC
TFCP2	1.46326e-13	8.74623e-13	0.0970939	GC
TMEM254	1.48588e-13	8.87721e-13	0.082363	GC
CDK4	1.51215e-13	9.02133e-13	0.123618	GC
HAPLN3	1.5277e-13	9.10983e-13	0.0684202	GC
NWD2	1.57585e-13	9.38359e-13	0.0371174	GC
LYPLA2	1.67128e-13	9.94247e-13	0.105863	GC
RPL30	1.67975e-13	9.98811e-13	0.103563	GC
HSF2	1.69085e-13	1.00494e-12	0.0945778	GC
NID2	1.88089e-13	1.11473e-12	0.0864645	GC
TATDN1	1.9578e-13	1.15977e-12	0.100918	GC
FKBP4	1.96761e-13	1.16503e-12	0.108332	GC
ARL2BP	2.16257e-13	1.27926e-12	0.106151	GC
SYT7	2.36767e-13	1.39731e-12	0.0541456	GC
SEPT8	2.39737e-13	1.41355e-12	0.125831	GC
KCNT2	2.40698e-13	1.41852e-12	0.0386813	GC
MME	2.42002e-13	1.42554e-12	0.0582323	GC
GPC1	2.50908e-13	1.47593e-12	0.0924568	GC
TIMM17A	2.53885e-13	1.49274e-12	0.0972741	GC
NRDC	2.54934e-13	1.49822e-12	0.110022	GC
PHF8	2.61321e-13	1.53503e-12	0.0933293	GC
AQP3	2.64266e-13	1.55161e-12	0.0538292	GC
SGPL1	2.67385e-13	1.56846e-12	0.098155	GC
EIF3B	2.73804e-13	1.60536e-12	0.137143	GC
ACOT7	2.78304e-13	1.62948e-12	0.0879475	GC
CENPN	2.83476e-13	1.65899e-12	0.0473971	GC
ADRM1	2.84479e-13	1.66408e-12	0.131176	GC
FBLIM1	2.8511e-13	1.667e-12	0.137659	GC
TAF1C	2.91834e-13	1.70474e-12	0.105287	GC
SLC4A3	2.92223e-13	1.70621e-12	0.110785	GC
PNMA8A	2.96311e-13	1.72848e-12	0.101005	GC
PNPT1	3.06707e-13	1.78829e-12	0.0567493	GC
PABPC4	3.15217e-13	1.83707e-12	0.136614	GC
ACADVL	3.18561e-13	1.85569e-12	0.0959161	GC
HAUS1	3.34042e-13	1.94498e-12	0.0826066	GC
PPM1G	3.34543e-13	1.94699e-12	0.105029	GC
CPLX1	3.58601e-13	2.08412e-12	0.0422482	GC
DNAJC15	3.60907e-13	2.09655e-12	0.0843887	GC
ATPAF2	3.73199e-13	2.16497e-12	0.0857748	GC
HMCN1	3.79611e-13	2.20115e-12	0.0614002	GC
MAMLD1	3.95234e-13	2.29069e-12	0.0927449	GC
FKBP1A	4.02505e-13	2.33175e-12	0.142032	GC
EPB41L1	4.03051e-13	2.33384e-12	0.102039	GC
MFN1	4.22824e-13	2.44721e-12	0.119024	GC
SMC3	4.23842e-13	2.45198e-12	0.103542	GC
SREBF2	4.32463e-13	2.49841e-12	0.126665	GC
FAM204A	4.36891e-13	2.52283e-12	0.0886241	GC
TONSL	4.40311e-13	2.54142e-12	0.0696112	GC
NDRG2	4.65312e-13	2.68449e-12	0.15245	GC
RAB20	4.89025e-13	2.81872e-12	0.0790841	GC
MANF	5.14228e-13	2.95993e-12	0.051291	GC
ACP1	5.25751e-13	3.02487e-12	0.117093	GC
LRFN4	6.06709e-13	3.48429e-12	0.0829047	GC
CCT2	6.28539e-13	3.60473e-12	0.130496	GC
ZNF367	6.42961e-13	3.68409e-12	0.0434959	GC
GLG1	6.45959e-13	3.69959e-12	0.0484498	GC
HYPK	6.55915e-13	3.7549e-12	0.133367	GC
PET100	6.56372e-13	3.75581e-12	0.141268	GC
CNOT8	6.86234e-13	3.92134e-12	0.107982	GC
RNF43	7.06701e-13	4.03281e-12	0.0442612	GC
KANSL2	7.17145e-13	4.0887e-12	0.105543	GC
DISP1	7.18428e-13	4.09416e-12	0.0809881	GC
FBXO5	7.24079e-13	4.1245e-12	0.0532285	GC
MAGOH	7.3115e-13	4.1629e-12	0.111801	GC
TOMM40	7.68331e-13	4.36867e-12	0.103375	GC
MEIOB	7.99121e-13	4.53964e-12	0.0661682	GC
RBX1	8.06831e-13	4.57931e-12	0.138876	GC
DHTKD1	8.3682e-13	4.74738e-12	0.0738424	GC
NELL2	8.4943e-13	4.81675e-12	0.0447152	GC
C5orf63	8.53504e-13	4.83768e-12	0.0635593	GC
PFDN5	8.7094e-13	4.93428e-12	0.131324	GC
SMIM13	8.80702e-13	4.98735e-12	0.0826273	GC
IREB2	8.82898e-13	4.99753e-12	0.112423	GC
CENPK	8.92457e-13	5.04937e-12	0.0511606	GC
SFR1	9.0239e-13	5.10328e-12	0.0553575	GC
ZGRF1	9.12792e-13	5.15979e-12	0.0440678	GC
EI24	9.65876e-13	5.45742e-12	0.103107	GC
FAM96B	9.67017e-13	5.46141e-12	0.133942	GC
SEC31B	1.01737e-12	5.73549e-12	0.0743087	GC
ATP6V1F	1.07494e-12	6.05465e-12	0.136684	GC
GLRX3	1.11989e-12	6.30217e-12	0.107033	GC
ECHDC3	1.16526e-12	6.55164e-12	0.120934	GC
OLA1	1.26901e-12	7.11912e-12	0.109377	GC
MTPN	1.30543e-12	7.31692e-12	0.112051	GC
NAA40	1.3199e-12	7.39472e-12	0.0706541	GC
CSE1L	1.34437e-12	7.52513e-12	0.12085	GC
CLK4	1.37657e-12	7.69511e-12	0.103058	GC
SRPK1	1.38198e-12	7.72192e-12	0.0782031	GC
COA1	1.38948e-12	7.76041e-12	0.0720129	GC
ZNF576	1.40064e-12	7.8158e-12	0.0502564	GC
ESPL1	1.48032e-12	8.24945e-12	0.0445469	GC
DNPH1	1.49524e-12	8.32892e-12	0.0623816	GC
NCEH1	1.50702e-12	8.39085e-12	0.0494054	GC
MYL7	1.59156e-12	8.84982e-12	0.042157	GC
DDX17	1.6613e-12	9.22947e-12	0.126155	GC
ANKRD39	1.79017e-12	9.93223e-12	0.0733823	GC
FAM118B	1.83883e-12	1.01977e-11	0.0732919	GC
QARS	1.87724e-12	1.04016e-11	0.130935	GC
CENPO	1.89808e-12	1.05124e-11	0.0451586	GC
CAMSAP1	1.93919e-12	1.07354e-11	0.0979987	GC
RQCD1	1.97123e-12	1.0908e-11	0.0929881	GC
RAD51AP1	2.13937e-12	1.1828e-11	0.0377191	GC
GCN1	2.28862e-12	1.26421e-11	0.116698	GC
TXNDC17	2.30974e-12	1.27476e-11	0.0910329	GC
NDST1	2.38698e-12	1.31451e-11	0.0919037	GC
SEPHS1	2.39215e-12	1.31678e-11	0.115808	GC
NCAPG	2.45174e-12	1.3484e-11	0.069566	GC
NPR2	2.48086e-12	1.36382e-11	0.0903817	GC
PASK	2.54608e-12	1.39846e-11	0.0580315	GC
ARHGEF39	2.58046e-12	1.41672e-11	0.0468312	GC
JUP	2.58795e-12	1.42022e-11	0.112396	GC
SPG21	2.60279e-12	1.42774e-11	0.123449	GC
TIAL1	2.79045e-12	1.52868e-11	0.121857	GC
TRAPPC1	2.79351e-12	1.52969e-11	0.108993	GC
TOE1	2.89637e-12	1.58533e-11	0.0512477	GC
RHEB	2.95104e-12	1.61455e-11	0.132819	GC
CTBP2	3.13332e-12	1.7113e-11	0.108903	GC
UCP2	3.1477e-12	1.71842e-11	0.0860553	GC
TTK	3.26215e-12	1.77781e-11	0.0433226	GC
MCM10	3.26712e-12	1.77975e-11	0.0419508	GC
ARPC1A	3.30894e-12	1.80176e-11	0.122795	GC
POLR1C	3.44345e-12	1.87176e-11	0.0973822	GC
BCLAF1	3.45117e-12	1.87515e-11	0.135162	GC
OAZ1	3.4837e-12	1.89201e-11	0.0907722	GC
GMPR	3.50444e-12	1.90163e-11	0.117594	GC
GARS	3.55945e-12	1.92982e-11	0.100739	GC
CHCHD5	3.60918e-12	1.95594e-11	0.0864982	GC
LIMD2	4.21178e-12	2.27079e-11	0.0838472	GC
PRDX5	4.28543e-12	2.30951e-11	0.138279	GC
KIAA1211	4.33295e-12	2.33413e-11	0.0443116	GC
SMARCD1	4.51099e-12	2.42796e-11	0.0969932	GC
SLC39A14	4.54935e-12	2.44547e-11	0.098072	GC
GRIA1	4.61186e-12	2.47801e-11	0.0370382	GC
NCAPH	4.61706e-12	2.47975e-11	0.0609163	GC
TUB	4.70922e-12	2.5271e-11	0.110499	GC
EIF4E2	4.71368e-12	2.52841e-11	0.107635	GC
SPAG7	5.1746e-12	2.77093e-11	0.113877	GC
MEMO1	5.31495e-12	2.84488e-11	0.0793584	GC
TMEM134	5.36564e-12	2.87079e-11	0.0900939	GC
DNMT3B	5.54809e-12	2.96588e-11	0.0419495	GC
SGO2	5.56482e-12	2.97231e-11	0.0392581	GC
CDC42SE1	5.71021e-12	3.04738e-11	0.0846704	GC
AKIRIN2	5.76618e-12	3.07595e-11	0.0896758	GC
VDAC2	5.81117e-12	3.09864e-11	0.129424	GC
NAA35	6.05951e-12	3.2256e-11	0.0679658	GC
EIF4G3	6.47374e-12	3.43884e-11	0.0881415	GC
CBX5	6.66403e-12	3.53693e-11	0.0506049	GC
RABGGTB	6.72729e-12	3.569e-11	0.101224	GC
CENPS-CORT	7.02788e-12	3.72534e-11	0.0658418	GC
GRIN2C	7.3333e-12	3.8856e-11	0.0396674	GC
SQLE	7.72798e-12	4.09129e-11	0.0548656	GC
HCFC1	8.01361e-12	4.23361e-11	0.103451	GC
PSMC4	8.23972e-12	4.35123e-11	0.10415	GC
RAB13	8.69182e-12	4.5823e-11	0.112296	GC
UBP1	8.7289e-12	4.59992e-11	0.117589	GC
PSMC1	9.49005e-12	4.99476e-11	0.106927	GC
ZDHHC12	1.00481e-11	5.27744e-11	0.0568221	GC
RAD51	1.01044e-11	5.30258e-11	0.0574234	GC
SF3A2	1.03361e-11	5.41969e-11	0.119927	GC
CLPB	1.1465e-11	6.00664e-11	0.0699376	GC
MTCH2	1.17738e-11	6.16582e-11	0.0764257	GC
DUS4L	1.18116e-11	6.18308e-11	0.0484327	GC
LSM12	1.20132e-11	6.28074e-11	0.0757022	GC
PPP1CC	1.26639e-11	6.61545e-11	0.13555	GC
TM9SF3	1.26794e-11	6.6208e-11	0.119142	GC
FAM83D	1.27273e-11	6.64307e-11	0.0429409	GC
MLLT6	1.30991e-11	6.8315e-11	0.131402	GC
SMARCE1	1.32988e-11	6.93276e-11	0.118177	GC
UBE2L3	1.34459e-11	7.00656e-11	0.0957761	GC
PGP	1.40871e-11	7.32854e-11	0.0671049	GC
UBE2N	1.43209e-11	7.44709e-11	0.0971697	GC
MBOAT2	1.44593e-11	7.51288e-11	0.072428	GC
EXO1	1.49225e-11	7.74716e-11	0.0384106	GC
RFC1	1.49465e-11	7.75641e-11	0.1089	GC
EFTUD2	1.50747e-11	7.81975e-11	0.107218	GC
TPPP3	1.5167e-11	7.86439e-11	0.0537283	GC
ZNF680	1.63548e-11	8.47328e-11	0.0638696	GC
FRMD1	1.64457e-11	8.51689e-11	0.0347321	GC
ARHGAP4	1.69832e-11	8.79163e-11	0.0731104	GC
CLEC4G	1.77335e-11	9.17626e-11	0.0396077	GC
PPID	1.85248e-11	9.57393e-11	0.068975	GC
WDR64	1.85705e-11	9.59361e-11	0.0336426	GC
SMG9	1.86893e-11	9.65103e-11	0.0870356	GC
ZNF506	1.87067e-11	9.65604e-11	0.0534165	GC
SLC5A6	1.88704e-11	9.73658e-11	0.108414	GC
TFG	1.90474e-11	9.8239e-11	0.111293	GC
XRN2	1.91864e-11	9.89151e-11	0.109879	GC
UBE2V2	1.92929e-11	9.94235e-11	0.0709667	GC
PEMT	2.02097e-11	1.04106e-10	0.0754713	GC
ACIN1	2.09318e-11	1.07561e-10	0.109185	GC
AMHR2	2.1063e-11	1.08191e-10	0.102506	GC
RPAIN	2.14251e-11	1.10006e-10	0.0810134	GC
IAH1	2.17749e-11	1.11712e-10	0.0962272	GC
SPPL3	2.37163e-11	1.21573e-10	0.110725	GC
MAGOHB	2.52754e-11	1.29512e-10	0.0678765	GC
SLC23A2	2.62819e-11	1.3456e-10	0.0972276	GC
ZNF300	2.735e-11	1.39972e-10	0.0852763	GC
DSCC1	2.77697e-11	1.42062e-10	0.0354498	GC
POLA1	2.85039e-11	1.45699e-10	0.0579549	GC
SNRNP40	2.87649e-11	1.46974e-10	0.0777866	GC
ADSSL1	2.97716e-11	1.52056e-10	0.0636407	GC
LARS	3.03055e-11	1.5472e-10	0.0948705	GC
STRADB	3.25009e-11	1.65526e-10	0.0713631	GC
POLR2E	3.37718e-11	1.7186e-10	0.113109	GC
MRPS9	3.38127e-11	1.71998e-10	0.101439	GC
POMGNT1	3.40586e-11	1.73179e-10	0.102507	GC
ADAMTS13	3.44763e-11	1.75021e-10	0.0686467	GC
SORT1	3.50781e-11	1.78004e-10	0.0502209	GC
SIAH2	3.58049e-11	1.81546e-10	0.0874785	GC
BZW1	3.58935e-11	1.81922e-10	0.121003	GC
ZNF304	3.70321e-11	1.87542e-10	0.0618394	GC
PDLIM4	4.07276e-11	2.06091e-10	0.104424	GC
ITFG2	4.18418e-11	2.11559e-10	0.122325	GC
IL17F	4.2114e-11	2.12851e-10	0.0373035	GC
EBPL	4.36822e-11	2.20511e-10	0.0728648	GC
MGARP	4.39255e-11	2.21651e-10	0.109542	GC
RHOA--2	4.57442e-11	2.30735e-10	0.131713	GC
DPP7	4.62876e-11	2.33383e-10	0.139151	GC
ABI2	4.67085e-11	2.35411e-10	0.0941381	GC
TMEM167A	4.682e-11	2.35879e-10	0.0977289	GC
KIF20B	4.93762e-11	2.48458e-10	0.0526846	GC
APOC1B	4.99246e-11	2.51018e-10	0.157862	GC
PRRC2B	5.01555e-11	2.51977e-10	0.125322	GC
ZNF708	5.03555e-11	2.52881e-10	0.0434641	GC
FRMD4B	5.1473e-11	2.58184e-10	0.0660923	GC
FGD3	5.25259e-11	2.63361e-10	0.0646549	GC
CKLF	5.28983e-11	2.65123e-10	0.0895646	GC
TMEM25	5.54616e-11	2.77739e-10	0.0902629	GC
KIF24	5.54817e-11	2.77739e-10	0.0375443	GC
ST3GAL4	5.59975e-11	2.8021e-10	0.108161	GC
EIF5	5.72716e-11	2.86472e-10	0.121349	GC
MYL6B	5.75521e-11	2.87646e-10	0.101357	GC
KDM4B	5.99081e-11	2.98829e-10	0.104454	GC
DOT1L	6.3128e-11	3.14392e-10	0.0757373	GC
ORC3	6.32177e-11	3.14715e-10	0.0588253	GC
SRA1	6.33691e-11	3.15344e-10	0.0844597	GC
COX19	6.35206e-11	3.15973e-10	0.110684	GC
HEBP2	6.46718e-11	3.21572e-10	0.0875564	GC
SHMT2	6.50772e-11	3.23461e-10	0.102245	GC
PTDSS1	6.57688e-11	3.26769e-10	0.0723765	GC
ZDHHC13	6.78154e-11	3.36672e-10	0.0527137	GC
GLI1	6.93036e-11	3.43789e-10	0.0604436	GC
CEP55	6.97127e-11	3.45683e-10	0.0304518	GC
NLN	7.11195e-11	3.5252e-10	0.0411923	GC
IQCD	7.27033e-11	3.59804e-10	0.040067	GC
WDR3	7.55584e-11	3.73347e-10	0.0888018	GC
SMG5	7.57485e-11	3.7414e-10	0.0911944	GC
ORC2	7.63949e-11	3.77037e-10	0.071264	GC
SDE2	7.94976e-11	3.92197e-10	0.0672849	GC
LYPD8	8.1207e-11	4.00316e-10	0.0330275	GC
FBN2	8.15795e-11	4.01838e-10	0.0591042	GC
POLQ	8.56444e-11	4.21367e-10	0.0384402	GC
PSMC3	9.10843e-11	4.47083e-10	0.0866486	GC
RECQL4	9.27539e-11	4.54924e-10	0.0301733	GC
XPNPEP1	9.57001e-11	4.69009e-10	0.0983567	GC
NSD1	9.66136e-11	4.73301e-10	0.102785	GC
RPL23	9.66533e-11	4.73312e-10	0.0960607	GC
MRPL21	9.73861e-11	4.76715e-10	0.0559481	GC
PROSER1	9.76237e-11	4.77693e-10	0.0638849	GC
DYNLRB1	9.79521e-11	4.79113e-10	0.123681	GC
DNAL4	1.02599e-10	5.01259e-10	0.0663945	GC
SERPINB6	1.04904e-10	5.12124e-10	0.124657	GC
PSMC2	1.0745e-10	5.24144e-10	0.0968324	GC
SLC25A11	1.11111e-10	5.41588e-10	0.0928701	GC
TRMT6	1.11603e-10	5.43564e-10	0.0559873	GC
CDK2AP2	1.12214e-10	5.46328e-10	0.0865532	GC
ALOXE3	1.15616e-10	5.62455e-10	0.0441275	GC
GAS2L3	1.16188e-10	5.65022e-10	0.0368007	GC
PAPOLA	1.18414e-10	5.75401e-10	0.127024	GC
IL11RA	1.19145e-10	5.78508e-10	0.107542	GC
PCYOX1L	1.34567e-10	6.51883e-10	0.047359	GC
DHX29	1.35845e-10	6.57567e-10	0.0824084	GC
FH	1.44426e-10	6.98274e-10	0.0737342	GC
UBE2I	1.4587e-10	7.0447e-10	0.122304	GC
ZNF92	1.53495e-10	7.41009e-10	0.0579574	GC
AGK	1.58716e-10	7.65337e-10	0.0755132	GC
NUBPL	1.62599e-10	7.83758e-10	0.0488393	GC
ATG12	1.66956e-10	8.03841e-10	0.0948594	GC
AAAS	1.67402e-10	8.05677e-10	0.0860207	GC
MSRB2	1.68025e-10	8.08025e-10	0.047018	GC
LRRC59	1.68082e-10	8.08025e-10	0.100181	GC
DAZAP1	1.82097e-10	8.74064e-10	0.12319	GC
DROSHA	1.84005e-10	8.82887e-10	0.0903566	GC
MYOZ2	1.85109e-10	8.87847e-10	0.0314959	GC
DCTN5	1.87058e-10	8.96856e-10	0.0641465	GC
DDX46	1.88575e-10	9.0344e-10	0.0906997	GC
LZTS2	1.89497e-10	9.07509e-10	0.113589	GC
MCCC2	2.01231e-10	9.62243e-10	0.0785507	GC
GALE	2.16418e-10	1.03369e-09	0.0848735	GC
CPQ	2.20106e-10	1.05051e-09	0.0870015	GC
NEPRO	2.20661e-10	1.05275e-09	0.080103	GC
PLP1	2.29836e-10	1.09611e-09	0.093499	GC
ARHGAP12	2.31304e-10	1.1027e-09	0.102843	GC
TPRKB	2.32461e-10	1.1078e-09	0.0714281	GC
ATP4B	2.59711e-10	1.23532e-09	0.0354566	GC
TNNT1	2.60593e-10	1.23904e-09	0.0858702	GC
NEMP2	2.61858e-10	1.24459e-09	0.0513138	GC
TLL2	2.62604e-10	1.24767e-09	0.0297211	GC
GSPT1	2.70004e-10	1.28186e-09	0.104882	GC
C1orf198	2.82915e-10	1.34214e-09	0.0416495	GC
XPO5	2.84743e-10	1.3503e-09	0.0698353	GC
MRPL9	2.88031e-10	1.36539e-09	0.0875299	GC
SRP9	2.8831e-10	1.36619e-09	0.106079	GC
MPDU1	3.09422e-10	1.46293e-09	0.0715276	GC
DHX15	3.15567e-10	1.49143e-09	0.107354	GC
NRAS	3.25035e-10	1.5356e-09	0.0801934	GC
APPL2	3.36688e-10	1.58946e-09	0.105473	GC
PIGS	3.46644e-10	1.63585e-09	0.0956339	GC
ZNF655	3.4768e-10	1.64012e-09	0.107235	GC
ATF7IP	3.48938e-10	1.64544e-09	0.0824322	GC
TTF2	3.55892e-10	1.67635e-09	0.0361961	GC
GPAT4	3.71164e-10	1.74633e-09	0.104863	GC
SIVA1	3.77524e-10	1.77426e-09	0.101421	GC
PIR	3.96923e-10	1.86335e-09	0.0501784	GC
ADSS	4.04889e-10	1.89933e-09	0.092279	GC
CKAP2L	4.09257e-10	1.91911e-09	0.038003	GC
PFKM	4.16344e-10	1.95089e-09	0.098463	GC
WDR77	4.23721e-10	1.98472e-09	0.0778126	GC
KBTBD2	4.2915e-10	2.0094e-09	0.0697002	GC
PARP2	4.34755e-10	2.03489e-09	0.085826	GC
SUN1	4.34981e-10	2.03519e-09	0.114458	GC
RB1	4.37268e-10	2.04513e-09	0.0705626	GC
SUPT20H	4.45371e-10	2.08225e-09	0.108363	GC
COMMD1	5.15767e-10	2.40513e-09	0.0592648	GC
HEATR5A	5.22106e-10	2.43289e-09	0.0787751	GC
ACP6	5.22983e-10	2.43608e-09	0.0833699	GC
EPCAM	5.24001e-10	2.43992e-09	0.0455208	GC
RGS4	5.37621e-10	2.50149e-09	0.046437	GC
SLC35B1	5.42711e-10	2.52331e-09	0.0768349	GC
GRTP1	5.46484e-10	2.53991e-09	0.0553432	GC
BIRC2	5.51587e-10	2.5608e-09	0.0932519	GC
ULK4	5.62479e-10	2.60944e-09	0.0420024	GC
CDKN2AIPNL	5.65001e-10	2.61921e-09	0.0578492	GC
C12orf45	5.70434e-10	2.64245e-09	0.0822387	GC
ID3	5.7491e-10	2.66123e-09	0.116308	GC
EXT1	5.79168e-10	2.67897e-09	0.0277013	GC
CCDC14	5.83152e-10	2.69542e-09	0.051594	GC
ACTR3	5.93413e-10	2.74184e-09	0.0901518	GC
MRPS7	6.0446e-10	2.79186e-09	0.0894033	GC
DNM1L	6.22244e-10	2.8719e-09	0.0857033	GC
ANAPC5	6.24903e-10	2.88206e-09	0.121862	GC
COMMD2	6.29988e-10	2.90232e-09	0.0786157	GC
CAPS2	6.332e-10	2.91605e-09	0.0345993	GC
AKAP9	6.40536e-10	2.94774e-09	0.0984737	GC
TIPRL	6.47386e-10	2.97812e-09	0.0646089	GC
SPATA5L1	6.50061e-10	2.98801e-09	0.0522331	GC
NEK9	6.50248e-10	2.98801e-09	0.105538	GC
CCDC92	6.66231e-10	3.06034e-09	0.0698792	GC
TGIF1	6.83117e-10	3.13562e-09	0.0838127	GC
RTN2	7.37013e-10	3.37932e-09	0.0420419	GC
POLR1A	7.38095e-10	3.38305e-09	0.0697273	GC
DCUN1D2	7.49971e-10	3.43623e-09	0.083199	GC
TSEN15	7.819e-10	3.57213e-09	0.0473166	GC
LSM8	8.15972e-10	3.72374e-09	0.0820099	GC
PCMTD2	8.16482e-10	3.72472e-09	0.0964751	GC
SUPT16H	8.46351e-10	3.85819e-09	0.104572	GC
CIP2A	8.51116e-10	3.8771e-09	0.0402611	GC
CD24	8.53718e-10	3.88755e-09	0.0479475	GC
SLC7A6	8.66656e-10	3.94219e-09	0.0546588	GC
PHKB	8.78932e-10	3.99514e-09	0.0744662	GC
MRPL30	8.82539e-10	4.01009e-09	0.0634079	GC
CHMP2A	9.03016e-10	4.10166e-09	0.106942	GC
WDYHV1	9.05769e-10	4.11268e-09	0.0638909	GC
LRRC20	9.10702e-10	4.13359e-09	0.0440436	GC
PSMA5	9.18723e-10	4.16699e-09	0.0828488	GC
IFT22	9.56099e-10	4.33496e-09	0.072723	GC
ULK3	9.5823e-10	4.34306e-09	0.0695465	GC
FKBP10	9.72775e-10	4.40581e-09	0.111498	GC
TRAP1	9.83821e-10	4.45264e-09	0.0953092	GC
DNAJC7	1.00627e-09	4.55098e-09	0.0860577	GC
ERAL1	1.05127e-09	4.75107e-09	0.0789974	GC
PDCD6	1.05553e-09	4.76864e-09	0.105164	GC
TALDO1	1.06963e-09	4.82711e-09	0.113329	GC
HINT2	1.07058e-09	4.82967e-09	0.0914925	GC
BTBD16	1.08213e-09	4.88005e-09	0.0361144	GC
AHCYL1	1.11017e-09	5.00289e-09	0.105263	GC
SFXN5	1.12241e-09	5.05626e-09	0.0415691	GC
METTL3	1.13401e-09	5.1067e-09	0.092485	GC
MRPS12	1.14042e-09	5.13372e-09	0.087229	GC
COPS7B	1.1428e-09	5.14261e-09	0.0843509	GC
ACACA	1.16006e-09	5.21839e-09	0.0614766	GC
POLD2	1.17559e-09	5.28637e-09	0.105516	GC
AMIGO2	1.1764e-09	5.28814e-09	0.0348144	GC
UBE2G2	1.20494e-09	5.41257e-09	0.0875391	GC
COQ9	1.21584e-09	5.45764e-09	0.102349	GC
ISOC1	1.22438e-09	5.49399e-09	0.0855783	GC
MRPS10	1.23471e-09	5.53837e-09	0.0555961	GC
RFC3	1.25056e-09	5.60749e-09	0.0658815	GC
RRP7A	1.26231e-09	5.65816e-09	0.077522	GC
EIF3D	1.30856e-09	5.85507e-09	0.121224	GC
MRPL2	1.34385e-09	6.00868e-09	0.0932231	GC
STX10	1.37562e-09	6.13987e-09	0.0831962	GC
Metazoa_SRP--260	1.40515e-09	6.26722e-09	0.0746164	GC
JMJD7	1.43638e-09	6.39744e-09	0.045003	GC
MND1	1.46102e-09	6.49711e-09	0.0280087	GC
CAMKK2	1.46133e-09	6.49711e-09	0.0970517	GC
HEXA	1.47024e-09	6.53211e-09	0.105658	GC
WWC2	1.51413e-09	6.7247e-09	0.0659432	GC
GABRP	1.54338e-09	6.84979e-09	0.0221795	GC
DLD	1.55994e-09	6.92087e-09	0.0816703	GC
MRPS27	1.56314e-09	6.93261e-09	0.078527	GC
PRKAG1	1.57191e-09	6.96905e-09	0.0794267	GC
KIAA0141	1.64419e-09	7.28183e-09	0.0909593	GC
DPM2	1.65076e-09	7.30835e-09	0.0865485	GC
C1GALT1	1.66959e-09	7.38132e-09	0.0486746	GC
CRYGC	1.69219e-09	7.47603e-09	0.0201642	GC
CCDC124	1.69773e-09	7.49787e-09	0.0767756	GC
CD226	1.70305e-09	7.51874e-09	0.0349505	GC
IDE	1.83579e-09	8.09625e-09	0.065494	GC
CHEK1	1.83786e-09	8.10254e-09	0.0368051	GC
7SK--130	1.90359e-09	8.38644e-09	0.105646	GC
MUTYH	1.9317e-09	8.50733e-09	0.0627788	GC
MIC13	1.94195e-09	8.54945e-09	0.110386	GC
MCTS1	1.97574e-09	8.69216e-09	0.071729	GC
MSMO1	1.9971e-09	8.78304e-09	0.0718013	GC
PTPRZ1	2.08519e-09	9.16086e-09	0.026143	GC
MPHOSPH6	2.08905e-09	9.17464e-09	0.0650804	GC
CWC15	2.12287e-09	9.31342e-09	0.104927	GC
EP400	2.17706e-09	9.54784e-09	0.09991	GC
TBC1D31	2.1836e-09	9.5732e-09	0.0353354	GC
SLC12A9	2.19389e-09	9.61495e-09	0.0911457	GC
CER1	2.20508e-09	9.66066e-09	0.0280721	GC
ATP13A2	2.22178e-09	9.72702e-09	0.0885141	GC
KCNMB4	2.25235e-09	9.85746e-09	0.0465238	GC
NCSTN	2.29434e-09	1.00273e-08	0.102736	GC
SLC38A7	2.31469e-09	1.01127e-08	0.0648096	GC
UBA1	2.31896e-09	1.01279e-08	0.115823	GC
ACTL6A	2.35398e-09	1.02737e-08	0.0608518	GC
GALNS	2.4057e-09	1.04958e-08	0.0763686	GC
SYNDIG1	2.45819e-09	1.07136e-08	0.0601328	GC
EEF1D	2.49802e-09	1.08797e-08	0.106417	GC
OSBPL8	2.51794e-09	1.09627e-08	0.0854523	GC
ZNF358	2.52192e-09	1.09762e-08	0.116652	GC
E2F4	2.56259e-09	1.11455e-08	0.0863393	GC
PPP2R1A	2.6049e-09	1.13217e-08	0.117904	GC
C11orf74	2.68232e-09	1.16542e-08	0.040208	GC
TMEM234	2.74754e-09	1.19211e-08	0.0614118	GC
STK25	2.75158e-09	1.19346e-08	0.099207	GC
SPATA33	2.7923e-09	1.21028e-08	0.0623443	GC
ZNF480	2.80434e-09	1.21509e-08	0.0408631	GC
ZMYM3	2.81297e-09	1.21841e-08	0.105293	GC
DUSP15	2.82907e-09	1.22496e-08	0.0320076	GC
RPS27L	2.88301e-09	1.24746e-08	0.083906	GC
ETFB	2.90116e-09	1.25445e-08	0.10977	GC
CDT1	3.00364e-09	1.29832e-08	0.0259584	GC
ISCA1	3.02045e-09	1.30513e-08	0.0941529	GC
USP10	3.039e-09	1.3127e-08	0.0810519	GC
B4GALT2	3.04018e-09	1.31276e-08	0.0680915	GC
ASF1A	3.06647e-09	1.3232e-08	0.0601316	GC
URM1	3.0996e-09	1.33704e-08	0.0832223	GC
RBM26	3.16726e-09	1.36436e-08	0.0896799	GC
RAD50	3.20829e-09	1.38156e-08	0.0742616	GC
C20orf24	3.28107e-09	1.41194e-08	0.0834895	GC
RSRC2	3.28925e-09	1.41497e-08	0.100021	GC
N4BP2	3.32982e-09	1.43145e-08	0.0578817	GC
SNX1	3.53701e-09	1.51845e-08	0.0886538	GC
FHL1	3.69915e-09	1.58697e-08	0.122346	GC
NOC2L	3.70365e-09	1.58836e-08	0.0906668	GC
SCRIB	3.70988e-09	1.59049e-08	0.0735619	GC
SLC25A22	3.71612e-09	1.59262e-08	0.0513466	GC
PTGES2	3.72107e-09	1.5942e-08	0.0558128	GC
SUMO2	3.72511e-09	1.59539e-08	0.0323491	GC
ENTPD6	3.74475e-09	1.60271e-08	0.080921	GC
NAP1L4	3.77066e-09	1.61325e-08	0.116272	GC
LHPP	3.79439e-09	1.62286e-08	0.0605344	GC
CTCF	3.94275e-09	1.68516e-08	0.0806596	GC
SETMAR	4.00753e-09	1.71227e-08	0.0613191	GC
GLE1	4.04617e-09	1.72761e-08	0.0795074	GC
TTC14	4.08579e-09	1.74393e-08	0.0917382	GC
NDUFB9	4.16498e-09	1.77653e-08	0.111253	GC
TPST2	4.20788e-09	1.79362e-08	0.06857	GC
SHTN1	4.2208e-09	1.79852e-08	0.0700179	GC
POLB	4.2601e-09	1.81465e-08	0.0681205	GC
SLC38A1	4.29057e-09	1.82701e-08	0.0443721	GC
BTC	4.43997e-09	1.88871e-08	0.037827	GC
TPD52L2	4.56832e-09	1.942e-08	0.112724	GC
PARL	4.70602e-09	1.99919e-08	0.0824742	GC
TXNDC15	4.71143e-09	2.00081e-08	0.0816383	GC
CHCHD1	4.75992e-09	2.01936e-08	0.0915848	GC
PFDN6	4.8882e-09	2.07099e-08	0.0836444	GC
CPSF2	4.89666e-09	2.07388e-08	0.0684809	GC
UBAP2L	5.01045e-09	2.12136e-08	0.10057	GC
SFXN1	5.18254e-09	2.19201e-08	0.049973	GC
ALDH9A1	5.26283e-09	2.22522e-08	0.089687	GC
TLK2	5.3206e-09	2.24889e-08	0.0699608	GC
CHTF18	5.40867e-09	2.28382e-08	0.0509019	GC
HDLBP	5.41368e-09	2.28517e-08	0.116902	GC
PLXNB1	5.44534e-09	2.29777e-08	0.0864747	GC
PPA2	5.62947e-09	2.37308e-08	0.0578044	GC
CUEDC2	5.6828e-09	2.39476e-08	0.10623	GC
ATAD2B	6.00354e-09	2.52654e-08	0.0484307	GC
RFX5	6.10625e-09	2.56891e-08	0.0370138	GC
GHITM	6.30749e-09	2.64915e-08	0.115211	GC
HSD17B4	6.36125e-09	2.67083e-08	0.0826549	GC
PTOV1	6.57251e-09	2.75678e-08	0.0904179	GC
MFAP3	6.58315e-09	2.76032e-08	0.0627453	GC
TFDP2	6.84022e-09	2.86335e-08	0.0481956	GC
SEC23A	6.84465e-09	2.86353e-08	0.0902873	GC
SPICE1	6.8452e-09	2.86353e-08	0.050646	GC
HECTD4	7.16444e-09	2.9931e-08	0.0720149	GC
FDFT1	7.20479e-09	3.00896e-08	0.0869853	GC
HERC1	7.57231e-09	3.16036e-08	0.0812137	GC
SRPX2	7.82817e-09	3.26282e-08	0.0375043	GC
PAXBP1	7.91634e-09	3.29738e-08	0.0785752	GC
ZUFSP	7.94367e-09	3.30767e-08	0.0645394	GC
ARHGAP22	8.24544e-09	3.43106e-08	0.0409212	GC
GINS3	8.43567e-09	3.50906e-08	0.0346708	GC
CHEK2	8.71518e-09	3.62413e-08	0.0619642	GC
FOXRED1	8.74324e-09	3.6334e-08	0.0774212	GC
LAMTOR2	8.84946e-09	3.67633e-08	0.0816846	GC
CRLS1	8.93227e-09	3.70951e-08	0.0553899	GC
SUMO1	9.05136e-09	3.75773e-08	0.0357982	GC
RIF1	9.08955e-09	3.7711e-08	0.066255	GC
ASNA1	9.14428e-09	3.79256e-08	0.0886228	GC
KDELR3	9.25491e-09	3.83718e-08	0.0719717	GC
TRIM6	9.43118e-09	3.90769e-08	0.0398909	GC
MYDGF	9.49882e-09	3.93313e-08	0.102961	GC
PSMD6	9.53869e-09	3.94834e-08	0.0473749	GC
PFKL	9.60216e-09	3.97331e-08	0.107757	GC
IKBIP	9.63972e-09	3.98754e-08	0.0674762	GC
ARL14EP	9.70581e-09	4.01356e-08	0.0625234	GC
CCNF	9.71127e-09	4.0145e-08	0.0361893	GC
RSRP1	9.71568e-09	4.01501e-08	0.10728	GC
RHBDD3	9.85162e-09	4.06718e-08	0.0717567	GC
ZMAT2	9.89056e-09	4.08192e-08	0.0814009	GC
E2F3	9.99812e-09	4.12226e-08	0.0375938	GC
HYAL2	1.00053e-08	4.12386e-08	0.0796171	GC
ATAT1	1.00768e-08	4.15063e-08	0.0655645	GC
DPY19L3	1.01043e-08	4.1606e-08	0.0649264	GC
TIMM13	1.02544e-08	4.21962e-08	0.0997138	GC
DEPDC1B	1.02595e-08	4.22038e-08	0.0220112	GC
NAA15	1.09297e-08	4.48726e-08	0.0610365	GC
ATP8A1	1.10057e-08	4.517e-08	0.0603198	GC
TMEM8B	1.14099e-08	4.67986e-08	0.082371	GC
BCL7B	1.17635e-08	4.82017e-08	0.066233	GC
P4HB	1.1772e-08	4.82207e-08	0.117731	GC
SRR	1.18626e-08	4.85761e-08	0.0394701	GC
UBA5	1.23328e-08	5.04524e-08	0.0652234	GC
PIGF	1.24352e-08	5.08383e-08	0.0686769	GC
PSME1	1.24977e-08	5.10771e-08	0.10972	GC
TMEM62	1.2602e-08	5.14701e-08	0.0576513	GC
FGFR4	1.28737e-08	5.25458e-08	0.0458047	GC
MTA1	1.29419e-08	5.28071e-08	0.0978227	GC
BNIP1	1.30988e-08	5.34301e-08	0.0459652	GC
ZNF26	1.32358e-08	5.39539e-08	0.0637969	GC
GSE1	1.33707e-08	5.4486e-08	0.0862391	GC
MSANTD3-TMEFF1	1.3853e-08	5.63602e-08	0.0585027	GC
TSN	1.39713e-08	5.67865e-08	0.0554982	GC
GCK	1.40434e-08	5.70612e-08	0.0356232	GC
CHTF8	1.42908e-08	5.80102e-08	0.0816405	GC
CDC42BPB	1.50785e-08	6.10505e-08	0.0828752	GC
SINHCAF	1.51542e-08	6.13177e-08	0.0777853	GC
IMP4	1.5299e-08	6.18835e-08	0.0862486	GC
XPO7	1.56054e-08	6.31025e-08	0.0886641	GC
UBA2	1.56546e-08	6.32612e-08	0.0994549	GC
AJUBA	1.59085e-08	6.42459e-08	0.0633344	GC
MKX	1.6086e-08	6.49209e-08	0.0858271	GC
NLK	1.62999e-08	6.57633e-08	0.0486395	GC
TRRAP	1.64546e-08	6.63236e-08	0.09281	GC
AKT2	1.64719e-08	6.63721e-08	0.103539	GC
NF2	1.66251e-08	6.69679e-08	0.0760124	GC
RHBDD1	1.72424e-08	6.9388e-08	0.0508627	GC
TXLNA	1.74406e-08	7.01408e-08	0.0822626	GC
MEN1	1.82205e-08	7.31376e-08	0.0811577	GC
BGLAP	1.83077e-08	7.34408e-08	0.0512078	GC
SEC11A	1.83512e-08	7.35918e-08	0.0864928	GC
SPP1	1.8417e-08	7.38322e-08	0.037357	GC
SOS2	1.86967e-08	7.49057e-08	0.0612451	GC
TAB2	1.87451e-08	7.50756e-08	0.0790196	GC
APH1A	1.88495e-08	7.54699e-08	0.0960038	GC
STRIP1	1.90548e-08	7.62677e-08	0.0666223	GC
SUSD3	1.93349e-08	7.73643e-08	0.0634352	GC
IARS2	1.95219e-08	7.80876e-08	0.0705253	GC
ELOVL5	1.9716e-08	7.88391e-08	0.0861735	GC
MRPL37	1.99336e-08	7.96586e-08	0.102148	GC
UGGT1	1.99774e-08	7.97831e-08	0.0358369	GC
MRPS23	2.03441e-08	8.11958e-08	0.0738628	GC
ERCC2	2.04267e-08	8.14738e-08	0.0737793	GC
SAC3D1	2.05717e-08	8.20265e-08	0.0464016	GC
MAPK9	2.06298e-08	8.22059e-08	0.0625317	GC
USB1	2.08819e-08	8.31842e-08	0.0448535	GC
AP3M1	2.1228e-08	8.45097e-08	0.0612746	GC
THUMPD3	2.18314e-08	8.68567e-08	0.0645675	GC
KLHDC3	2.21097e-08	8.79364e-08	0.0972704	GC
UBA6	2.25342e-08	8.95116e-08	0.0553471	GC
BRD7	2.26047e-08	8.9735e-08	0.054083	GC
FIBCD1	2.26803e-08	9.00068e-08	0.0204325	GC
HDGFL3	2.26931e-08	9.00293e-08	0.0727908	GC
KLF8	2.2785e-08	9.0337e-08	0.0399011	GC
MBTPS1	2.35197e-08	9.32206e-08	0.105163	GC
CRELD1	2.39748e-08	9.49944e-08	0.0729237	GC
TMEM218	2.39864e-08	9.50108e-08	0.048111	GC
LSS	2.43872e-08	9.65071e-08	0.0643173	GC
HMBS	2.44747e-08	9.67926e-08	0.0420488	GC
PFDN4	2.45144e-08	9.69191e-08	0.076079	GC
USP53	2.49842e-08	9.86529e-08	0.0696142	GC
SDC3	2.50523e-08	9.88907e-08	0.0732661	GC
BABAM1	2.50903e-08	9.90098e-08	0.0906976	GC
NDUFAF8	2.56182e-08	1.01029e-07	0.0753478	GC
COL11A1	2.57675e-08	1.01586e-07	0.0502761	GC
COX16	2.61852e-08	1.03136e-07	0.0954863	GC
FRMD8	2.687e-08	1.05735e-07	0.0951942	GC
EHMT1	2.7975e-08	1.10049e-07	0.0823746	GC
EMC10	2.88471e-08	1.13373e-07	0.0792001	GC
TXNL1	3.10388e-08	1.21759e-07	0.0885078	GC
FAM216A	3.10647e-08	1.21822e-07	0.0480595	GC
TRAF4	3.24707e-08	1.27257e-07	0.0678753	GC
LTC4S	3.29058e-08	1.28922e-07	0.0470683	GC
GSTZ1	3.38742e-08	1.32592e-07	0.0746191	GC
C4orf46	3.42054e-08	1.33847e-07	0.0566636	GC
SDHAF2	3.55363e-08	1.38969e-07	0.0719666	GC
MALSU1	3.57238e-08	1.39485e-07	0.086996	GC
UBE2V1	3.62258e-08	1.41358e-07	0.0909223	GC
AIFM2	3.84016e-08	1.49663e-07	0.0560182	GC
TIMM23	3.88755e-08	1.51463e-07	0.0816842	GC
FAM98A	3.93499e-08	1.53216e-07	0.0698583	GC
BTBD6	3.93689e-08	1.53243e-07	0.0782323	GC
GGCX	3.95368e-08	1.53849e-07	0.0749399	GC
ALDOC	4.05101e-08	1.57491e-07	0.0509727	GC
BZW2	4.17045e-08	1.62034e-07	0.0697079	GC
E2F7	4.17548e-08	1.6218e-07	0.0212743	GC
RGS3	4.17978e-08	1.62296e-07	0.0598721	GC
SELENOH	4.20001e-08	1.62932e-07	0.053385	GC
RALA	4.20597e-08	1.63112e-07	0.0763494	GC
NUDCD2	4.24566e-08	1.64601e-07	0.0540098	GC
DARS2	4.29102e-08	1.66257e-07	0.0314697	GC
POLR2L	4.37683e-08	1.6953e-07	0.058856	GC
WASF3	4.38183e-08	1.69671e-07	0.0623017	GC
C20orf27	4.56161e-08	1.76362e-07	0.0790706	GC
FAN1	4.58177e-08	1.77087e-07	0.0518148	GC
UBTF	4.58975e-08	1.77341e-07	0.092507	GC
EIF2S2	4.74647e-08	1.83172e-07	0.0578138	GC
ACTR1A	4.85594e-08	1.87281e-07	0.0677028	GC
MBD6	5.00886e-08	1.93061e-07	0.083427	GC
VASH2	5.03466e-08	1.93996e-07	0.0323659	GC
UBE2D4	5.09132e-08	1.9606e-07	0.0649105	GC
TRAPPC4	5.29228e-08	2.03673e-07	0.07161	GC
IMPDH	5.44609e-08	2.09401e-07	0.103781	GC
RHEBL1	5.61988e-08	2.15886e-07	0.0420432	GC
SPG11	5.94932e-08	2.27985e-07	0.0659368	GC
SON	5.99937e-08	2.29833e-07	0.109453	GC
FOSL2	6.0491e-08	2.31668e-07	0.104929	GC
RASL10B	6.0631e-08	2.32133e-07	0.0428432	GC
CAPN10	6.13775e-08	2.34848e-07	0.0695338	GC
DNAJB11	6.14433e-08	2.35029e-07	0.0635699	GC
FAM122B	6.15084e-08	2.35207e-07	0.0351627	GC
CBR1	6.1683e-08	2.35803e-07	0.0732128	GC
NAA20	6.19217e-08	2.36643e-07	0.0751095	GC
NUP107	6.23179e-08	2.38085e-07	0.0542884	GC
NDUFC1	6.49865e-08	2.4798e-07	0.104478	GC
SNRNP200	6.59426e-08	2.51476e-07	0.104995	GC
ZNF177	6.60746e-08	2.51903e-07	0.0672308	GC
ZNF273	6.6132e-08	2.52046e-07	0.0369509	GC
LUC7L	7.08367e-08	2.6965e-07	0.0996415	GC
SDHB	7.09182e-08	2.69879e-07	0.0738513	GC
FAM168A	7.10504e-08	2.703e-07	0.0693403	GC
GDI2	7.16486e-08	2.72494e-07	0.108337	GC
FBXW4	7.25826e-08	2.75963e-07	0.0782099	GC
FAM184A	7.26244e-08	2.76039e-07	0.0359358	GC
MRPS18C	7.3164e-08	2.77998e-07	0.0713735	GC
FLNB	7.46248e-08	2.833e-07	0.105067	GC
CCNA1	8.15552e-08	3.09144e-07	0.028917	GC
C1orf112	8.40502e-08	3.18315e-07	0.0307557	GC
ASB8	8.45046e-08	3.19939e-07	0.0524731	GC
C2orf69	8.48523e-08	3.21159e-07	0.0428393	GC
SLAIN1	8.57256e-08	3.2427e-07	0.0319433	GC
DUS2	8.7232e-08	3.29671e-07	0.0537778	GC
LRRC36	8.74768e-08	3.30497e-07	0.0239571	GC
GART	8.78128e-08	3.31667e-07	0.0524508	GC
ANKRD54	8.90094e-08	3.36086e-07	0.067347	GC
ZNRF1	8.9068e-08	3.36202e-07	0.056524	GC
CDH24	8.94552e-08	3.37466e-07	0.0425507	GC
UBE2T	8.96254e-08	3.38007e-07	0.0243687	GC
CCDC6	9.03099e-08	3.40486e-07	0.0922673	GC
ZC3H14	9.04864e-08	3.41049e-07	0.0645908	GC
MRPL46	9.18136e-08	3.45742e-07	0.067435	GC
PHTF1	9.7427e-08	3.66223e-07	0.0421664	GC
TPD52L1	9.77755e-08	3.67423e-07	0.0717382	GC
PSMG4	9.78655e-08	3.67652e-07	0.0653433	GC
CLCN2	1.02022e-07	3.82924e-07	0.0652654	GC
YLPM1	1.07388e-07	4.02345e-07	0.073175	GC
RIDA	1.07589e-07	4.02977e-07	0.0611602	GC
CCDC25	1.11984e-07	4.18695e-07	0.0614119	GC
USP44	1.13105e-07	4.22633e-07	0.0377897	GC
NOTCH2	1.13249e-07	4.23047e-07	0.106298	GC
KPNA3	1.13785e-07	4.24923e-07	0.0561345	GC
SUN2	1.16359e-07	4.34277e-07	0.0872314	GC
B4GAT1	1.164e-07	4.34301e-07	0.0735877	GC
NCOA6	1.17179e-07	4.37078e-07	0.0718223	GC
NNAT	1.17478e-07	4.38064e-07	0.0465341	GC
NOLC1	1.18085e-07	4.40199e-07	0.0697729	GC
CPD	1.19212e-07	4.44268e-07	0.0795062	GC
TECR	1.20825e-07	4.50146e-07	0.0952736	GC
LAS1L	1.22754e-07	4.57064e-07	0.0790997	GC
ARNTL	1.25461e-07	4.66865e-07	0.0511297	GC
GRK6	1.27064e-07	4.7269e-07	0.0527629	GC
ENDOD1	1.28655e-07	4.78469e-07	0.0744285	GC
MECR	1.29015e-07	4.79668e-07	0.0569428	GC
AEN	1.30421e-07	4.84607e-07	0.039374	GC
HDHD5	1.31042e-07	4.86772e-07	0.0520327	GC
ST6GALNAC4	1.34033e-07	4.97296e-07	0.0387299	GC
CAPZA1	1.35081e-07	5.0089e-07	0.0951165	GC
NELFB	1.37503e-07	5.0942e-07	0.0965951	GC
MARS	1.38982e-07	5.14747e-07	0.0703912	GC
PDCD6IP	1.3997e-07	5.18104e-07	0.0945211	GC
IPO8	1.41715e-07	5.24409e-07	0.0827804	GC
SKP1	1.4184e-07	5.24718e-07	0.0361378	GC
CMC2	1.42017e-07	5.25219e-07	0.0538399	GC
POLG	1.43332e-07	5.29616e-07	0.0620204	GC
PTPRA	1.45282e-07	5.36347e-07	0.0909212	GC
GTF2F2	1.46727e-07	5.41523e-07	0.0431274	GC
CCNE2	1.48171e-07	5.46532e-07	0.0276786	GC
METTL21A	1.53296e-07	5.64941e-07	0.0475619	GC
STRADA	1.54396e-07	5.68828e-07	0.0733039	GC
GNPAT	1.57447e-07	5.79559e-07	0.0883385	GC
CNOT2	1.58385e-07	5.82843e-07	0.0799701	GC
POLR2F	1.59538e-07	5.86915e-07	0.103183	GC
PIAS2	1.61276e-07	5.92959e-07	0.0506791	GC
INTS2	1.62433e-07	5.97039e-07	0.052895	GC
NR2C2AP	1.6333e-07	6.00164e-07	0.0426466	GC
EPRS	1.64272e-07	6.03096e-07	0.0357798	GC
THOC5	1.64694e-07	6.04469e-07	0.0740488	GC
IGSF9	1.65932e-07	6.08659e-07	0.0327385	GC
BCCIP	1.67748e-07	6.14964e-07	0.0742354	GC
GFM1	1.67879e-07	6.15262e-07	0.0610061	GC
LRRC74A	1.70276e-07	6.23866e-07	0.019644	GC
CNST	1.72582e-07	6.32131e-07	0.0520254	GC
H2AFJ	1.72844e-07	6.32908e-07	0.0607231	GC
ASAP2	1.76916e-07	6.47252e-07	0.0635432	GC
TDRP	1.77384e-07	6.48777e-07	0.0499587	GC
ITGB1	1.78677e-07	6.53127e-07	0.104525	GC
AADAT	1.79408e-07	6.55228e-07	0.037347	GC
SMIM8	1.86747e-07	6.80849e-07	0.0449845	GC
CEP135	1.93109e-07	7.03839e-07	0.0390544	GC
CACYBP	1.93177e-07	7.03882e-07	0.0868148	GC
MRPL38	1.93467e-07	7.04736e-07	0.0849234	GC
GLRB	1.94405e-07	7.07743e-07	0.0244173	GC
TMEM14A	1.94783e-07	7.08745e-07	0.0773814	GC
PLEKHG5	1.94792e-07	7.08745e-07	0.0714441	GC
WDR6	2.00444e-07	7.28887e-07	0.094246	GC
MRPS14	2.02856e-07	7.37233e-07	0.075715	GC
USP5	2.04341e-07	7.42202e-07	0.0667826	GC
PXK	2.0635e-07	7.49066e-07	0.0646395	GC
SMYD5	2.06572e-07	7.49439e-07	0.0711069	GC
ABCC10	2.08764e-07	7.56738e-07	0.0622922	GC
IFT57	2.10032e-07	7.61117e-07	0.0698366	GC
RCL1	2.10128e-07	7.61246e-07	0.0725353	GC
MGEA5	2.10351e-07	7.61833e-07	0.10558	GC
AACS	2.12044e-07	7.67747e-07	0.0526393	GC
METTL9	2.13374e-07	7.72339e-07	0.0948557	GC
DBF4	2.15873e-07	7.8071e-07	0.0377897	GC
ST6GAL1	2.15952e-07	7.80773e-07	0.0416398	GC
SHMT1	2.17821e-07	7.87304e-07	0.045738	GC
CREBZF	2.19217e-07	7.91444e-07	0.0714043	GC
BOLA3	2.2223e-07	8.01632e-07	0.0517796	GC
LARGE2	2.24151e-07	8.08096e-07	0.0415776	GC
ADNP	2.24559e-07	8.09337e-07	0.0981487	GC
C20orf194	2.26755e-07	8.17018e-07	0.0555667	GC
NDFIP2	2.26821e-07	8.17021e-07	0.0577213	GC
KCNIP4	2.31989e-07	8.35398e-07	0.0261422	GC
PRRC2A	2.34542e-07	8.44103e-07	0.0867225	GC
C7orf43	2.43288e-07	8.74836e-07	0.0434726	GC
ASH2L	2.44293e-07	8.782e-07	0.0728867	GC
RNF44	2.45238e-07	8.81345e-07	0.0606592	GC
DUSP12	2.46035e-07	8.83706e-07	0.0675228	GC
MINPP1	2.46729e-07	8.85945e-07	0.0445822	GC
WDR62	2.52899e-07	9.07326e-07	0.0268968	GC
ABCD3	2.55084e-07	9.14642e-07	0.0456047	GC
F2R	2.55395e-07	9.15499e-07	0.077377	GC
HMGN3	2.57274e-07	9.2197e-07	0.103915	GC
NUP214	2.6598e-07	9.51816e-07	0.0789838	GC
PIK3C2B	2.73745e-07	9.78771e-07	0.0434337	GC
PTPN18	2.77566e-07	9.9187e-07	0.0570369	GC
NDUFS8	2.78272e-07	9.93829e-07	0.0839792	GC
UROD	2.79855e-07	9.99198e-07	0.0895407	GC
PON2	2.84276e-07	1.01412e-06	0.0537782	GC
HGH1	2.87538e-07	1.02518e-06	0.0517573	GC
PSMD13	2.92091e-07	1.04053e-06	0.0892558	GC
ACADS	3.046e-07	1.08478e-06	0.0710218	GC
ZNF287	3.06039e-07	1.0896e-06	0.043863	GC
MICAL2	3.12867e-07	1.11265e-06	0.0638741	GC
NIPA2	3.15376e-07	1.12126e-06	0.060015	GC
TMED9	3.20263e-07	1.13831e-06	0.0930004	GC
GIT1	3.27205e-07	1.16233e-06	0.075579	GC
HSD17B10	3.28008e-07	1.16453e-06	0.0441308	GC
LNP1	3.32008e-07	1.17839e-06	0.030513	GC
COMMD9	3.46109e-07	1.22741e-06	0.0752141	GC
BMP3	3.49565e-07	1.23897e-06	0.0312975	GC
POLR3E	3.49847e-07	1.23961e-06	0.0709813	GC
KIAA1522	3.53689e-07	1.25253e-06	0.0763314	GC
GLO1	3.55373e-07	1.25743e-06	0.0875195	GC
INTS13	3.55643e-07	1.25803e-06	0.047698	GC
MAP3K13	3.56012e-07	1.25898e-06	0.0253975	GC
HLTF	3.57107e-07	1.26179e-06	0.0670156	GC
CYB5R3	3.59944e-07	1.27146e-06	0.110768	GC
WFDC2	3.6261e-07	1.28052e-06	0.0811292	GC
TBCB	3.65635e-07	1.29048e-06	0.0681606	GC
RPL8	3.66089e-07	1.29172e-06	0.0842597	GC
PTRH1	3.70808e-07	1.30769e-06	0.0556811	GC
LRRC75A	3.72388e-07	1.31284e-06	0.0323126	GC
ATP1B3	3.74283e-07	1.31841e-06	0.0256006	GC
ZNF32	3.85361e-07	1.3563e-06	0.0621204	GC
THOC2	3.94745e-07	1.38739e-06	0.0792173	GC
NOL10	4.08268e-07	1.43412e-06	0.0525932	GC
RPP40	4.20671e-07	1.47522e-06	0.0433233	GC
E2F8	4.22185e-07	1.48011e-06	0.0204018	GC
MARK3	4.2405e-07	1.48624e-06	0.0949274	GC
LZTS1	4.24793e-07	1.48843e-06	0.0294832	GC
PLEKHG4	4.34747e-07	1.52119e-06	0.029943	GC
DBI	4.41189e-07	1.54129e-06	0.0816856	GC
PTGES3L-AARSD1	4.43396e-07	1.54845e-06	0.085763	GC
DSN1	4.46787e-07	1.55942e-06	0.0618749	GC
ZNF662	4.55168e-07	1.58779e-06	0.0579522	GC
SLC36A4	4.56382e-07	1.59159e-06	0.0658422	GC
ANGEL1	4.7016e-07	1.63873e-06	0.0693069	GC
LSM7	4.75492e-07	1.65548e-06	0.0937782	GC
TRIO	4.83635e-07	1.68291e-06	0.0659602	GC
ZNF154	4.88099e-07	1.6975e-06	0.0561701	GC
FANCE	4.90248e-07	1.70403e-06	0.0565932	GC
STXBP2	4.90763e-07	1.70536e-06	0.0424693	GC
RNF181	4.9584e-07	1.72205e-06	0.0800441	GC
RPN1	5.0548e-07	1.75504e-06	0.0889776	GC
TBC1D7	5.12019e-07	1.77726e-06	0.0441917	GC
MRPL48	5.12819e-07	1.77905e-06	0.0283975	GC
CENPH	5.13087e-07	1.77949e-06	0.0313869	GC
PSIP1	5.17457e-07	1.79366e-06	0.0891219	GC
PKNOX2	5.26723e-07	1.82427e-06	0.0624359	GC
DSC2	5.2957e-07	1.83313e-06	0.0261097	GC
SNRPA1	5.31048e-07	1.83774e-06	0.083907	GC
CCDC28B	5.32367e-07	1.8418e-06	0.0346659	GC
MTCL1	5.33046e-07	1.84364e-06	0.0449448	GC
SKIV2L2	5.33393e-07	1.84433e-06	0.0694157	GC
ZNF251	5.33732e-07	1.845e-06	0.0587532	GC
SLC26A2	5.34896e-07	1.84801e-06	0.0651577	GC
UNC119	5.44979e-07	1.88181e-06	0.0701528	GC
HNRNPUL1	5.46228e-07	1.88509e-06	0.097622	GC
CHRAC1	5.52579e-07	1.90597e-06	0.0469688	GC
FASTKD1	5.62714e-07	1.93986e-06	0.0393613	GC
[truncated: 20,506 more rows]
[truncated: 1 more columns]
