# Supplementary material for: Aging hallmarks of the primate ovary revealed by spatiotemporal transcriptomics
Source: Protein Cell. 2023 Dec 21;15(5):364–84. doi: 10.1093/procel/pwad063 (PMC11075111; doi:10.1093/procel/pwad063)
Supplement: pwad063_suppl_Supplementary_Tables_S2 [file pwad063_suppl_supplementary_tables_s2.xlsx]

## Sheet: Sheet1
Table S2. Differentially expressed genes (DEGs) for each spot type.
gene	p.value	FDR	LogFC	Spot_types	Direction
COL6A2	0	0	1.77049	SC	upregulated
APOE	0	0	1.62545	SC	upregulated
LTBP4	0	0	1.74551	SC	upregulated
FXYD1	0	0	1.05737	SC	upregulated
MFAP4	0	0	1.54388	SC	upregulated
LTBP3	0	0	1.19391	SC	upregulated
EMP3	0	0	0.830552	SC	upregulated
CYP17A1	0	0	-1.00338	SC	downregulated
RPL18	0	0	1.00261	SC	upregulated
PLA2G1B	0	0	-1.1352	SC	downregulated
GRB14	0	0	-1.02239	SC	downregulated
HDAC5	8.86106735816276e-320	6.97790749323139e-317	0.892818	SC	upregulated
MAP2K2	8.7217e-300	6.46432e-297	0.84208	SC	upregulated
C3	1.03535e-253	7.24746e-251	0.89805	SC	upregulated
EMILIN1	3.05768e-247	2.02772e-244	0.859628	SC	upregulated
ND2	2.64153e-245	1.66416e-242	-1.02814	SC	downregulated
FKBP8	4.75305e-241	2.85183e-238	0.691243	SC	upregulated
ABHD17A	7.91492e-232	4.15533e-229	0.609756	SC	upregulated
SERPINA3	7.85631e-222	3.80729e-219	0.938079	SC	upregulated
EVA1B	7.34706e-215	3.42863e-212	0.631784	SC	upregulated
GSN	3.04991e-206	1.23964e-203	0.846456	SC	upregulated
PPIA	3.4718e-199	1.36702e-196	-0.821651	SC	downregulated
STAR	2.54492e-198	9.71696e-196	-0.804731	SC	downregulated
KISS1	3.24936e-198	1.20417e-195	0.73845	SC	upregulated
RPS6	6.85533e-192	2.39937e-189	-0.636865	SC	downregulated
TSPO	1.56352e-191	5.32441e-189	0.613347	SC	upregulated
RPS4X	8.47575e-188	2.81038e-185	-0.707815	SC	downregulated
PADI6	1.7155e-186	5.54239e-184	-0.532164	SC	downregulated
ADCK5	3.13047e-177	9.86097e-175	0.600811	SC	upregulated
FBLN1	6.80219e-174	2.04066e-171	0.763767	SC	upregulated
LRP3	6.02144e-171	1.76442e-168	0.526929	SC	upregulated
RPL26--2	5.69321e-168	1.63033e-165	-0.671691	SC	downregulated
CYBA	3.52622e-166	9.65876e-164	0.511672	SC	upregulated
DDX24	1.19629e-164	3.20707e-162	-0.717312	SC	downregulated
CHI3L1	4.8835e-161	1.25576e-158	0.520452	SC	upregulated
LSM7	1.80037e-159	4.53692e-157	0.511705	SC	upregulated
STC1	2.35153e-159	5.80966e-157	-0.535942	SC	downregulated
RPL28	2.79631e-159	6.77567e-157	0.678569	SC	upregulated
INSL3	1.31127e-158	3.11735e-156	-0.850831	SC	downregulated
S100A6	2.58532e-157	6.03241e-155	0.782509	SC	upregulated
TMSB10	7.4355e-156	1.67299e-153	-0.579122	SC	downregulated
RPS15	2.83858e-153	6.27475e-151	0.599411	SC	upregulated
IGFBP6	5.15814e-152	1.12056e-149	0.782106	SC	upregulated
UBB	2.90719e-150	6.20857e-148	-0.627484	SC	downregulated
RPL11	4.69559e-149	9.69908e-147	-0.628539	SC	downregulated
NME3	3.92015e-148	7.96675e-146	0.617688	SC	upregulated
BTBD2	1.50551e-144	2.91838e-142	0.509532	SC	upregulated
TSC22D3	2.33565e-144	4.45897e-142	0.760633	SC	upregulated
CACNA1H	3.56247e-144	6.69957e-142	0.672333	SC	upregulated
RPL22	3.69348e-143	6.74462e-141	-0.628513	SC	downregulated
RPS23	1.94025e-142	3.49246e-140	-0.583748	SC	downregulated
APOC1B	2.02472e-141	3.59316e-139	-0.79666	SC	downregulated
MMP23B	2.87115e-139	5.02451e-137	0.565849	SC	upregulated
EIF3G	4.1249e-138	6.92983e-136	0.595878	SC	upregulated
CRHBP	1.44049e-134	2.26878e-132	-0.52972	SC	downregulated
RPL32--1	4.19285e-134	6.52221e-132	-0.621474	SC	downregulated
ZNF503	6.68385e-134	1.02703e-131	0.524024	SC	upregulated
CD81	5.2246e-132	7.8369e-130	0.677131	SC	upregulated
CYTB	2.47131e-130	3.66336e-128	-0.804576	SC	downregulated
MXRA8	2.07296e-128	3.00222e-126	0.629724	SC	upregulated
GPNMB	4.69252e-128	6.71884e-126	0.713182	SC	upregulated
SRSF6	4.93022e-128	6.97986e-126	-0.615992	SC	downregulated
MFGE8	1.38895e-125	1.90226e-123	0.611043	SC	upregulated
MGP	2.09554e-124	2.80892e-122	0.694255	SC	upregulated
RPLP0	1.27853e-123	1.69574e-121	-0.603748	SC	downregulated
SNRNP70	4.07211e-122	5.28955e-120	0.644284	SC	upregulated
ITM2B	1.37931e-121	1.7734e-119	0.597722	SC	upregulated
NDUFA11	1.40673e-121	1.79039e-119	0.502038	SC	upregulated
RPS15A	5.61258e-121	7.00183e-119	-0.612584	SC	downregulated
HSP90AA1	3.2765e-120	4.04744e-118	-0.6488	SC	downregulated
TPT1	1.05123e-118	1.26148e-116	-0.546081	SC	downregulated
SERPINE2	1.6301e-117	1.93766e-115	-0.623825	SC	downregulated
C12orf57	3.82261e-115	4.45971e-113	0.6015	SC	upregulated
PAPSS2	8.32984e-115	9.62899e-113	-0.560362	SC	downregulated
CFD	1.39936e-114	1.6029e-112	0.555542	SC	upregulated
RPS10	2.43892e-114	2.74379e-112	-0.583215	SC	downregulated
RPS7	7.76875e-113	8.58652e-111	-0.541584	SC	downregulated
COL1A1	1.03874e-112	1.1381e-110	-0.710763	SC	downregulated
IGFBP4	8.66743e-112	9.41462e-110	0.745635	SC	upregulated
COX2	3.51723e-110	3.72413e-108	-0.694368	SC	downregulated
THBS2	5.02122e-108	5.18585e-106	0.599071	SC	upregulated
IFI27L2	1.25509e-105	1.27533e-103	-0.583184	SC	downregulated
RPL34	1.57714e-105	1.58976e-103	-0.511566	SC	downregulated
HNRNPA2B1	8.01888e-102	7.77215e-100	-0.572037	SC	downregulated
IVNS1ABP	2.55927e-100	2.38865e-98	-0.58287	SC	downregulated
DDX17	6.5573e-98	5.85972e-96	-0.528722	SC	downregulated
PLD3	4.30144e-96	3.68695e-94	0.515109	SC	upregulated
LUC7L3	2.76458e-95	2.33783e-93	-0.54318	SC	downregulated
ATP5A1	3.48582e-95	2.92809e-93	-0.540957	SC	downregulated
PRELP	4.89087e-94	4.00162e-92	0.548795	SC	upregulated
ND5	7.7887e-94	6.33146e-92	-0.537299	SC	downregulated
RPL9	1.94347e-93	1.56973e-91	-0.618769	SC	downregulated
NDUFA4--1	4.71843e-92	3.66989e-90	-0.533798	SC	downregulated
SPARCL1	4.90612e-92	3.79246e-90	-0.604418	SC	downregulated
HSPA8	1.10259e-90	8.17213e-89	-0.519046	SC	downregulated
DCN	1.18164e-90	8.70679e-89	0.591365	SC	upregulated
ATP6	7.07205e-89	5.12114e-87	-0.5363	SC	downregulated
MYLK	2.84599e-83	1.86768e-81	-0.550294	SC	downregulated
SERPING1	1.65765e-82	1.0711e-80	0.550009	SC	upregulated
GREB1	1.45299e-75	8.32165e-74	-0.536965	SC	downregulated
MT2	4.84281e-75	2.71198e-73	0.570876	SC	upregulated
CTSD	3.59545e-71	1.80489e-69	0.52102	SC	upregulated
ND1	5.47569e-71	2.72703e-69	-0.570681	SC	downregulated
IGFBP3	1.65474e-67	7.75083e-66	0.535713	SC	upregulated
SPON2	5.04238e-60	1.98544e-58	0.528864	SC	upregulated
TIMP1	2.49798e-57	9.0967e-56	0.500621	SC	upregulated
RPL28	4.70072e-197	5.92291e-193	1.01228	GC	upregulated
RPS15	7.909e-186	4.98267e-182	0.879326	GC	upregulated
RPL18	2.40532e-171	1.01023e-167	0.979524	GC	upregulated
AMH	3.9766e-170	1.25263e-166	2.13865	GC	upregulated
ND2	8.57898e-129	1.54422e-125	-1.09789	GC	downregulated
LTBP3	1.28006e-99	2.01609e-96	0.999641	GC	upregulated
COL6A2	1.33851e-96	1.87391e-93	1.04604	GC	upregulated
CYP17A1	4.54616e-86	5.20742e-83	-1.18193	GC	downregulated
LTBP4	6.2402e-86	6.55221e-83	0.954952	GC	upregulated
APOE	3.39061e-80	3.28628e-77	0.777837	GC	upregulated
ADCK5	1.5456e-78	1.39104e-75	0.86392	GC	upregulated
MAP2K2	2.21267e-74	1.85864e-71	0.845655	GC	upregulated
STAR	1.41977e-69	1.11807e-66	-0.911767	GC	downregulated
HDAC5	1.00068e-67	7.41679e-65	0.744043	GC	upregulated
VIM	4.31518e-64	2.58911e-61	-0.901449	GC	downregulated
RPLP2	8.94135e-62	5.12096e-59	0.592833	GC	upregulated
LSM7	2.14376e-61	1.17441e-58	0.719028	GC	upregulated
ATP6	2.09201e-58	1.05437e-55	-0.684025	GC	downregulated
GPX4	1.32748e-55	6.19492e-53	0.504743	GC	upregulated
FTL	4.19429e-51	1.7616e-48	-0.528546	GC	downregulated
CLU	2.83922e-46	1.08407e-43	-0.768955	GC	downregulated
CYTB	3.4277e-45	1.27026e-42	-0.692543	GC	downregulated
IFI27L2	6.99759e-45	2.51913e-42	-0.608154	GC	downregulated
COX2	1.71031e-44	5.98609e-42	-0.732352	GC	downregulated
C3	2.46441e-44	8.3923e-42	0.567596	GC	upregulated
LIPA	4.56127e-44	1.51242e-41	-0.559476	GC	downregulated
PKN1	1.35107e-42	4.25587e-40	0.512381	GC	upregulated
NDUFA11	2.09537e-42	6.43943e-40	0.570154	GC	upregulated
PLA2G1B	2.30294e-41	6.59479e-39	-0.598594	GC	downregulated
FKBP8	2.60892e-40	7.30499e-38	0.532055	GC	upregulated
GPS1	2.77383e-40	7.59788e-38	0.574158	GC	upregulated
MFAP4	9.74562e-40	2.55823e-37	0.638475	GC	upregulated
ND4	1.17417e-38	3.01928e-36	-0.548861	GC	downregulated
ND5	1.20126e-38	3.02718e-36	-0.531783	GC	downregulated
PPDPF	2.1556e-38	5.32561e-36	0.568595	GC	upregulated
MED25	1.30969e-37	3.1136e-35	0.555659	GC	upregulated
RBM3	7.77785e-37	1.81483e-34	0.573271	GC	upregulated
ND3	8.93756e-35	1.9087e-32	-0.624644	GC	downregulated
INHA	2.2048e-34	4.55417e-32	-0.630734	GC	downregulated
SERPINA3	5.42226e-33	1.00471e-30	0.590103	GC	upregulated
APOC1B	6.5032e-32	1.12247e-29	-0.603821	GC	downregulated
FSCN1	1.18913e-31	1.99773e-29	0.538064	GC	upregulated
DYNLL1	3.61857e-31	5.69924e-29	-0.50889	GC	downregulated
ND1	9.08632e-31	1.41343e-28	-0.547833	GC	downregulated
NDRG2	6.17152e-30	9.25728e-28	-0.500663	GC	downregulated
CTGF	4.07058e-28	5.18074e-26	0.55528	GC	upregulated
IHH	1.24521e-24	1.24571e-22	0.531769	GC	upregulated
SPARCL1	1.56687e-22	1.32501e-20	-0.505157	GC	downregulated
COL1A1	1.35227e-21	1.07839e-19	-0.51916	GC	downregulated
CHIT1	3.09511e-21	2.39254e-19	-0.581032	GC	downregulated
RPL18	1.02142e-44	4.28998e-41	1.17025	ppfollicle_SC	upregulated
NLRP2	6.84719e-41	1.43791e-37	-1.09988	ppfollicle_SC	downregulated
APOE	1.03344e-39	1.8602e-36	1.50539	ppfollicle_SC	upregulated
CYP17A1	1.42949e-37	1.63741e-34	-0.96465	ppfollicle_SC	downregulated
ND2	1.74252e-36	1.68891e-33	-1.8191	ppfollicle_SC	downregulated
COL6A2	6.0476e-36	5.44284e-33	1.49936	ppfollicle_SC	upregulated
CABYR	1.29998e-29	9.09984e-27	-0.549504	ppfollicle_SC	downregulated
COX3	8.24337e-29	5.19332e-26	-0.88105	ppfollicle_SC	downregulated
ATP6	1.48298e-28	8.8684e-26	-1.31892	ppfollicle_SC	downregulated
CYTB	1.60975e-28	8.8684e-26	-1.48723	ppfollicle_SC	downregulated
MFAP4	2.06595e-28	1.04124e-25	1.49442	ppfollicle_SC	upregulated
COX2	3.36671e-27	1.51502e-24	-1.40138	ppfollicle_SC	downregulated
ND4L	1.49064e-26	6.05875e-24	-0.909257	ppfollicle_SC	downregulated
ND5	1.61116e-25	5.48666e-23	-1.29808	ppfollicle_SC	downregulated
ND1	4.62254e-25	1.53274e-22	-1.38815	ppfollicle_SC	downregulated
KPNA7	5.33296e-25	1.72296e-22	-0.5268	ppfollicle_SC	downregulated
ND3	5.85411e-25	1.84404e-22	-1.45671	ppfollicle_SC	downregulated
STC1	9.21633e-24	2.36991e-21	-0.501776	ppfollicle_SC	downregulated
LDHAL6A	1.78099e-23	4.40009e-21	-0.732623	ppfollicle_SC	downregulated
CKS2	7.8615e-23	1.83435e-20	-0.532712	ppfollicle_SC	downregulated
LTBP4	3.97889e-22	8.35567e-20	1.2705	ppfollicle_SC	upregulated
ND4	1.51177e-21	2.9305e-19	-1.19105	ppfollicle_SC	downregulated
COL1A2	4.61675e-21	8.1931e-19	-0.701974	ppfollicle_SC	downregulated
HSP90AA1	8.90886e-21	1.49669e-18	-1.20383	ppfollicle_SC	downregulated
APOD	3.94133e-20	5.91199e-18	-0.616564	ppfollicle_SC	downregulated
LTBP3	1.88544e-19	2.63962e-17	1.02578	ppfollicle_SC	upregulated
CRHBP	4.36105e-19	5.90851e-17	-0.747645	ppfollicle_SC	downregulated
COX1	1.22828e-18	1.5955e-16	-1.01509	ppfollicle_SC	downregulated
DPY19L1	2.11866e-18	2.724e-16	-0.520514	ppfollicle_SC	downregulated
FXYD1	2.74983e-18	3.43049e-16	0.813152	ppfollicle_SC	upregulated
RPL4	3.52934e-17	3.50155e-15	0.530438	ppfollicle_SC	upregulated
COL1A1	2.00975e-16	1.82179e-14	-0.993594	ppfollicle_SC	downregulated
PCCA	3.92918e-16	3.41432e-14	-0.694891	ppfollicle_SC	downregulated
UBB	4.17392e-16	3.60215e-14	-0.844044	ppfollicle_SC	downregulated
RPS15	4.36143e-16	3.73837e-14	0.598987	ppfollicle_SC	upregulated
PLA2G1B	6.07049e-16	5.09921e-14	-0.84075	ppfollicle_SC	downregulated
GRB14	1.06016e-15	8.45448e-14	-0.85889	ppfollicle_SC	downregulated
HDAC5	1.71475e-15	1.33369e-13	0.890441	ppfollicle_SC	upregulated
HSPA8	2.063e-15	1.57539e-13	-0.831359	ppfollicle_SC	downregulated
AKR1B1	3.43095e-15	2.51337e-13	-0.752372	ppfollicle_SC	downregulated
DKK3	4.21773e-15	3.03677e-13	-0.697022	ppfollicle_SC	downregulated
NLRP7	7.61445e-15	5.30066e-13	-0.716876	ppfollicle_SC	downregulated
UCHL1	3.45625e-14	2.14526e-12	-0.559184	ppfollicle_SC	downregulated
PAPSS2	3.62204e-14	2.23714e-12	-0.699144	ppfollicle_SC	downregulated
MAP2K2	4.86318e-14	2.87681e-12	0.736204	ppfollicle_SC	upregulated
ATP1A1	5.77802e-14	3.33959e-12	-0.78143	ppfollicle_SC	downregulated
RPL28	6.87721e-14	3.90337e-12	0.736101	ppfollicle_SC	upregulated
SMS	7.67731e-14	4.33785e-12	-0.58851	ppfollicle_SC	downregulated
SSR4	1.46587e-13	7.79324e-12	-0.6791	ppfollicle_SC	downregulated
DHRS3	1.83251e-13	9.58077e-12	-0.825527	ppfollicle_SC	downregulated
NDUFA12	1.98709e-13	1.0346e-11	-0.511966	ppfollicle_SC	downregulated
HUWE1	2.07759e-13	1.07727e-11	-0.631671	ppfollicle_SC	downregulated
SPARCL1	2.25145e-13	1.15318e-11	-0.864084	ppfollicle_SC	downregulated
FKBP8	2.42333e-13	1.23121e-11	0.701001	ppfollicle_SC	upregulated
OGN	7.23215e-13	3.41292e-11	-0.661687	ppfollicle_SC	downregulated
STAR	1.45611e-12	6.48305e-11	-0.669624	ppfollicle_SC	downregulated
PADI6	1.65119e-12	7.2745e-11	-0.760862	ppfollicle_SC	downregulated
GSTM5	3.58102e-12	1.46496e-10	0.639017	ppfollicle_SC	upregulated
FRZB	4.01401e-12	1.60971e-10	-0.551877	ppfollicle_SC	downregulated
RPS9	5.88533e-12	2.2747e-10	-0.654981	ppfollicle_SC	downregulated
HADHA	6.27945e-12	2.40426e-10	-0.52549	ppfollicle_SC	downregulated
EMP3	1.85909e-11	6.50682e-10	0.560898	ppfollicle_SC	upregulated
SNRNP70	1.96663e-11	6.82632e-10	0.741405	ppfollicle_SC	upregulated
ABHD17A	2.06187e-11	7.1177e-10	0.633683	ppfollicle_SC	upregulated
IGFBP2	2.36672e-11	8.03509e-10	-0.524854	ppfollicle_SC	downregulated
COL15A1	3.19361e-11	1.0371e-09	-0.639764	ppfollicle_SC	downregulated
RAN	3.27377e-11	1.0604e-09	-0.631526	ppfollicle_SC	downregulated
TPT1	4.3553e-11	1.37536e-09	-0.544576	ppfollicle_SC	downregulated
GINS2	6.19109e-11	1.88881e-09	-0.502887	ppfollicle_SC	downregulated
EMILIN1	6.24085e-11	1.89939e-09	0.709797	ppfollicle_SC	upregulated
HSP90B1	6.88791e-11	2.0713e-09	-0.657247	ppfollicle_SC	downregulated
UBE2D3	7.90152e-11	2.34809e-09	-0.644871	ppfollicle_SC	downregulated
IGFBP7	8.3884e-11	2.46948e-09	-0.760358	ppfollicle_SC	downregulated
PPIA	9.59043e-11	2.79075e-09	-0.716606	ppfollicle_SC	downregulated
RPLP0	1.02042e-10	2.93546e-09	-0.597064	ppfollicle_SC	downregulated
DDX24	2.42173e-10	6.46827e-09	-0.679066	ppfollicle_SC	downregulated
FMOD	2.62495e-10	6.91932e-09	-0.64278	ppfollicle_SC	downregulated
ATP5A1	2.89766e-10	7.55911e-09	-0.686259	ppfollicle_SC	downregulated
GNAS	3.7348e-10	9.52601e-09	-0.640045	ppfollicle_SC	downregulated
RPS29	4.08956e-10	1.03036e-08	-0.551307	ppfollicle_SC	downregulated
IVNS1ABP	4.93547e-10	1.20986e-08	-0.68081	ppfollicle_SC	downregulated
ADCK5	9.23498e-10	2.1195e-08	0.517312	ppfollicle_SC	upregulated
RPL9	9.51709e-10	2.18028e-08	-0.719333	ppfollicle_SC	downregulated
DYNLL1	1.02934e-09	2.33689e-08	-0.568401	ppfollicle_SC	downregulated
AMT	1.14697e-09	2.56693e-08	-0.506016	ppfollicle_SC	downregulated
PPDPF	1.53167e-09	3.29898e-08	0.626299	ppfollicle_SC	upregulated
EIF4G2	1.71066e-09	3.65327e-08	-0.621882	ppfollicle_SC	downregulated
VWF	2.44497e-09	5.08361e-08	-0.507396	ppfollicle_SC	downregulated
DLK1	3.64422e-09	7.21968e-08	-0.537456	ppfollicle_SC	downregulated
CCT4	3.87414e-09	7.61532e-08	-0.539718	ppfollicle_SC	downregulated
BTBD2	6.24238e-09	1.15978e-07	0.532046	ppfollicle_SC	upregulated
HMGN3	6.90255e-09	1.2531e-07	-0.508695	ppfollicle_SC	downregulated
ITM2B	8.91726e-09	1.5562e-07	0.512433	ppfollicle_SC	upregulated
PPP1R12B	9.65903e-09	1.66946e-07	-0.526154	ppfollicle_SC	downregulated
FTL	1.08688e-08	1.84565e-07	-0.580452	ppfollicle_SC	downregulated
ALDH1A1	1.35245e-08	2.23341e-07	-0.608496	ppfollicle_SC	downregulated
GPNMB	2.91974e-08	4.38483e-07	0.630533	ppfollicle_SC	upregulated
NDUFA4--1	3.49846e-08	5.19818e-07	-0.557243	ppfollicle_SC	downregulated
NME3	4.30179e-08	6.23018e-07	0.552388	ppfollicle_SC	upregulated
SERPINE2	4.41312e-08	6.36488e-07	-0.592531	ppfollicle_SC	downregulated
HSPD1	5.15853e-08	7.3113e-07	-0.540191	ppfollicle_SC	downregulated
EIF3G	5.74265e-08	8.05762e-07	0.518718	ppfollicle_SC	upregulated
TSPAN3	7.40765e-08	1.01563e-06	-0.52151	ppfollicle_SC	downregulated
MFGE8	8.5918e-08	1.15412e-06	0.539531	ppfollicle_SC	upregulated
HMGN1	1.17787e-07	1.52217e-06	-0.511579	ppfollicle_SC	downregulated
TAGLN	1.2601e-07	1.61683e-06	-0.620286	ppfollicle_SC	downregulated
SEC31A	1.41817e-07	1.80312e-06	-0.502585	ppfollicle_SC	downregulated
ROMO1	1.56481e-07	1.95601e-06	0.548381	ppfollicle_SC	upregulated
FBLN1	1.60426e-07	2.00135e-06	0.557053	ppfollicle_SC	upregulated
MTCH1	1.78253e-07	2.18481e-06	-0.517312	ppfollicle_SC	downregulated
CALD1	1.88974e-07	2.30056e-06	-0.520261	ppfollicle_SC	downregulated
GNS	2.81035e-07	3.26063e-06	-0.501608	ppfollicle_SC	downregulated
COL3A1	2.81364e-07	3.26144e-06	-0.617704	ppfollicle_SC	downregulated
CACNA1H	4.0111e-07	4.46071e-06	0.515797	ppfollicle_SC	upregulated
Hsp90ab1	4.12413e-07	4.57833e-06	-0.549034	ppfollicle_SC	downregulated
SERPINH1	5.63284e-07	5.97838e-06	-0.530493	ppfollicle_SC	downregulated
APOC1B	6.41575e-07	6.70858e-06	-0.56236	ppfollicle_SC	downregulated
DDX5	6.91937e-07	7.17564e-06	-0.53612	ppfollicle_SC	downregulated
P4HB	7.31986e-07	7.50449e-06	-0.509049	ppfollicle_SC	downregulated
MYL12A	8.89418e-07	8.9225e-06	-0.510693	ppfollicle_SC	downregulated
PFDN5	1.59581e-06	1.49052e-05	-0.508668	ppfollicle_SC	downregulated
TUBA1B	1.94125e-06	1.75843e-05	-0.520083	ppfollicle_SC	downregulated
CLU	2.64007e-06	2.30846e-05	-0.520436	ppfollicle_SC	downregulated
APOE	1.35917459170927e-320	1.71236675647959e-316	1.31472	TC	upregulated
RPL18	2.35986e-236	1.48671e-232	0.930298	TC	upregulated
COL6A2	2.86547e-220	1.2035e-216	1.31542	TC	upregulated
LTBP4	2.47944e-212	7.81024e-209	1.35551	TC	upregulated
RPL28	4.28566e-188	8.99989e-185	0.776329	TC	upregulated
RPS15	2.73704e-186	4.92667e-183	0.674402	TC	upregulated
CYP17A1	1.5406e-179	2.42645e-176	-1.54992	TC	downregulated
LTBP3	1.82082e-125	2.08567e-122	0.959752	TC	upregulated
MFAP4	8.67941e-114	8.41235e-111	1.05275	TC	upregulated
ADCK5	2.7722e-112	2.49498e-109	0.878478	TC	upregulated
EMP3	6.20683e-101	5.21374e-98	0.623004	TC	upregulated
HDAC5	8.80813e-101	6.9364e-98	0.765252	TC	upregulated
STAR	2.00018e-99	1.48249e-96	-1.02795	TC	downregulated
COL1A1	2.21592e-97	1.55114e-94	-0.976366	TC	downregulated
MAP2K2	6.70211e-97	4.44456e-94	0.763014	TC	upregulated
GRB14	4.99477e-95	3.1467e-92	-0.852981	TC	downregulated
FXYD1	4.33658e-94	2.60195e-91	0.587475	TC	upregulated
PPP1R14A	1.57831e-78	8.64638e-76	0.669007	TC	upregulated
PLA2G1B	9.60191e-75	5.041e-72	-0.760355	TC	downregulated
C3	3.30269e-74	1.66455e-71	0.705545	TC	upregulated
PPIA	2.8069e-73	1.36027e-70	-0.689037	TC	downregulated
EMILIN1	1.64253e-69	7.39139e-67	0.669326	TC	upregulated
ABHD17A	4.4633e-67	1.81411e-64	0.541792	TC	upregulated
CACNA1H	1.10553e-62	4.35303e-60	0.649055	TC	upregulated
SERPINE2	2.2735e-61	8.42531e-59	-0.662118	TC	downregulated
DCN	1.11092e-60	3.99931e-58	0.546934	TC	upregulated
SERPINA3	1.1561e-59	3.93698e-57	0.784546	TC	upregulated
TM7SF2	1.01265e-58	3.27163e-56	-0.565607	TC	downregulated
INHA	7.80536e-58	2.45869e-55	-0.617004	TC	downregulated
SERPINH1	5.29348e-57	1.58998e-54	-0.637523	TC	downregulated
GSN	5.29994e-57	1.58998e-54	0.640845	TC	upregulated
KAT2A	3.95537e-55	1.15901e-52	-0.58468	TC	downregulated
FKBP8	1.01877e-54	2.9174e-52	0.51466	TC	upregulated
Tmem97	6.51406e-54	1.70994e-51	-0.536305	TC	downregulated
OGN	9.96505e-54	2.51162e-51	-0.602568	TC	downregulated
GTF2I	9.96675e-54	2.51162e-51	-0.562693	TC	downregulated
LIPA	2.22407e-53	5.1895e-51	-0.563137	TC	downregulated
NR5A1	2.54599e-53	5.83262e-51	-0.551364	TC	downregulated
DDX24	1.19831e-51	2.51645e-49	-0.582273	TC	downregulated
UBB	2.0326e-51	4.13077e-49	-0.55604	TC	downregulated
HUWE1	3.87912e-50	7.51953e-48	-0.544126	TC	downregulated
DYNLL1	1.00115e-49	1.91128e-47	-0.538051	TC	downregulated
GAPDH	1.66719e-49	3.13532e-47	-0.540391	TC	downregulated
MATN2	2.34495e-49	4.28209e-47	-0.550343	TC	downregulated
IFI27L2	6.09944e-49	1.08244e-46	-0.525238	TC	downregulated
STC1	9.92468e-48	1.71303e-45	-0.584784	TC	downregulated
HSPA8	1.21076e-47	2.06157e-45	-0.559303	TC	downregulated
COL1A2	6.85448e-47	1.12164e-44	-0.525557	TC	downregulated
TSC22D3	6.00567e-46	9.22822e-44	0.613736	TC	upregulated
ATP5A1	6.31548e-46	9.58735e-44	-0.520055	TC	downregulated
HNRNPA2B1	8.65146e-45	1.23873e-42	-0.501318	TC	downregulated
NME3	1.12542e-44	1.5933e-42	0.520122	TC	upregulated
THBS2	4.39632e-44	6.02105e-42	0.580738	TC	upregulated
ALDH2	8.14641e-44	1.09197e-41	-0.545328	TC	downregulated
SRSF6	4.86034e-43	6.12402e-41	-0.509019	TC	downregulated
CRHBP	1.45517e-42	1.74621e-40	-0.514096	TC	downregulated
COL3A1	2.65597e-42	3.1276e-40	-0.601748	TC	downregulated
SULF2	2.62618e-41	2.98106e-39	-0.528994	TC	downregulated
SPARCL1	1.20085e-40	1.31572e-38	-0.566613	TC	downregulated
COL15A1	2.82815e-40	3.07196e-38	-0.548501	TC	downregulated
IVNS1ABP	1.29589e-36	1.27564e-34	-0.517091	TC	downregulated
INSL3	3.47118e-35	3.19248e-33	-0.870089	TC	downregulated
APOA1	3.9861e-34	3.46378e-32	0.619676	TC	upregulated
MGP	3.04748e-33	2.43027e-31	0.59031	TC	upregulated
SPON2	6.05219e-32	4.45951e-30	0.515698	TC	upregulated
APOC1B	4.11293e-30	2.9114e-28	-0.538263	TC	downregulated
IGFBP3	7.01276e-29	4.62622e-27	0.513393	TC	upregulated
MT2	1.35537e-21	5.45611e-20	0.509523	TC	upregulated
LTBP4	1.42624e-97	8.98529e-94	1.24781	IM	upregulated
CYP17A1	1.87364e-90	7.8693e-87	-1.14368	IM	downregulated
EMP3	6.67273e-85	2.10191e-81	0.812817	IM	upregulated
COL6A2	4.23497e-64	1.06721e-60	1.0019	IM	upregulated
PPIA	1.12411e-59	2.35608e-56	-0.943919	IM	downregulated
MFAP4	1.92391e-58	3.03016e-55	0.947116	IM	upregulated
APOE	6.34617e-57	8.88464e-54	0.88034	IM	upregulated
FTL	1.29361e-54	1.25381e-51	-0.965777	IM	downregulated
RPLP0	6.74531e-54	6.07078e-51	-0.800005	IM	downregulated
GRB14	1.14387e-50	9.60847e-48	-0.823617	IM	downregulated
COL1A1	3.12119e-49	2.45794e-46	-0.88301	IM	downregulated
INSL3	1.45987e-48	1.02191e-45	-1.01267	IM	downregulated
C1QC	1.57148e-48	1.04214e-45	0.877992	IM	upregulated
PADI6	3.50159e-47	2.206e-44	-0.510688	IM	downregulated
TMSB10	1.0167e-46	6.10022e-44	-0.514325	IM	downregulated
ADCK5	3.14493e-45	1.80119e-42	0.623279	IM	upregulated
APOC1B	2.50798e-44	1.37394e-41	-0.895099	IM	downregulated
LTBP3	8.72346e-44	4.57981e-41	0.723721	IM	upregulated
RPL7A	2.54432e-43	1.28234e-40	-0.703704	IM	downregulated
RPS15A	1.45433e-42	7.0479e-40	-0.782533	IM	downregulated
ACTB	1.52383e-42	7.1112e-40	-0.68987	IM	downregulated
RPS10	2.66992e-42	1.20147e-39	-0.741736	IM	downregulated
ABHD17A	2.65445e-41	1.15331e-38	0.550562	IM	upregulated
UBB	1.26797e-39	5.32546e-37	-0.650722	IM	downregulated
CD99	2.31399e-39	9.40527e-37	-0.746754	IM	downregulated
TPT1	1.62502e-37	6.20463e-35	-0.575458	IM	downregulated
MAP2K2	2.48734e-37	9.21779e-35	0.582835	IM	upregulated
RPS4X	6.45342e-37	2.32323e-34	-0.638006	IM	downregulated
RPL28	2.04953e-36	7.17335e-34	0.532649	IM	upregulated
EMILIN1	2.67016e-36	9.09298e-34	0.576644	IM	upregulated
HDAC5	2.97969e-35	9.88003e-33	0.523502	IM	upregulated
RPS23	4.34612e-34	1.33564e-31	-0.509219	IM	downregulated
GAPDH	3.69917e-33	1.10975e-30	-0.617252	IM	downregulated
SPON2	7.12767e-33	1.99575e-30	0.692611	IM	upregulated
SERPINE2	1.38543e-32	3.71412e-30	-0.687306	IM	downregulated
RPS11	2.23282e-32	5.86115e-30	-0.50176	IM	downregulated
RPSA	5.58113e-32	1.40645e-29	-0.592518	IM	downregulated
FKBP8	8.64093e-32	2.13482e-29	0.502683	IM	upregulated
SLC40A1	1.36451e-31	3.30632e-29	0.62724	IM	upregulated
TSC22D3	1.55474e-31	3.69618e-29	0.702109	IM	upregulated
MORF4L1	2.61031e-31	6.09073e-29	0.629844	IM	upregulated
COL1A2	1.07044e-30	2.40848e-28	-0.537941	IM	downregulated
RPL11	1.54326e-30	3.3526e-28	-0.551948	IM	downregulated
FAU	2.08353e-29	4.30368e-27	-0.524171	IM	downregulated
CRHBP	2.9878e-29	6.07198e-27	-0.528708	IM	downregulated
STAR	4.14343e-29	8.15738e-27	-0.662855	IM	downregulated
ND2	4.3572e-29	8.44626e-27	-0.578423	IM	downregulated
SERPINA3	7.1279e-29	1.36078e-26	0.643034	IM	upregulated
SERPINH1	7.2814e-29	1.36934e-26	-0.610835	IM	downregulated
APOD	3.18512e-28	5.67683e-26	-0.505678	IM	downregulated
C3	7.69343e-28	1.32791e-25	0.588765	IM	upregulated
C1QA	4.88761e-27	8.10314e-25	0.571794	IM	upregulated
IVNS1ABP	5.30134e-26	8.34962e-24	-0.586367	IM	downregulated
KAT2A	1.06258e-25	1.65291e-23	-0.503612	IM	downregulated
MYLK	1.40817e-23	2.03941e-21	-0.602889	IM	downregulated
ACP5	5.97771e-23	8.36879e-21	-0.576403	IM	downregulated
LUC7L3	1.24755e-22	1.72737e-20	-0.520844	IM	downregulated
APOA1	1.99322e-21	2.64363e-19	0.610925	IM	upregulated
SAT1	1.12689e-20	1.44886e-18	0.589788	IM	upregulated
GLUL	3.26027e-20	4.0274e-18	0.636253	IM	upregulated
MGP	1.02938e-19	1.18993e-17	0.587965	IM	upregulated
TAGLN	1.08648e-19	1.24451e-17	-0.632817	IM	downregulated
MYH11	2.48689e-19	2.79775e-17	-0.545712	IM	downregulated
IFI27L2	2.58174e-19	2.87876e-17	-0.500638	IM	downregulated
ASAH1	2.42463e-13	1.50495e-11	0.507697	IM	upregulated
RPL28	9.61794e-43	6.3365e-39	1.02271	OO	upregulated
RPL18	1.00579e-42	6.3365e-39	1.26009	OO	upregulated
RPS15	8.53674e-36	3.58543e-32	0.907802	OO	upregulated
ATP6	1.69983e-30	5.35445e-27	-1.05507	OO	downregulated
RPL37	2.48826e-26	6.2704e-23	0.543535	OO	upregulated
CYP17A1	6.23608e-25	1.20887e-21	-0.841457	OO	downregulated
ND2	6.71593e-25	1.20887e-21	-1.6142	OO	downregulated
APOE	3.25942e-24	5.13359e-21	1.22354	OO	upregulated
COL6A2	1.18425e-23	1.65795e-20	1.23951	OO	upregulated
ND4L	7.85285e-21	9.8946e-18	-1.03682	OO	downregulated
COX3	6.77365e-20	7.75891e-17	-0.746235	OO	downregulated
COX2	8.7987e-20	9.23864e-17	-1.20401	OO	downregulated
LTBP3	1.31804e-19	1.27748e-16	1.06014	OO	upregulated
ATP8	1.89467e-19	1.69569e-16	-0.701028	OO	downregulated
ND5	2.01868e-19	1.69569e-16	-1.25009	OO	downregulated
ND4	2.99545e-18	2.35892e-15	-0.90776	OO	downregulated
CYTB	1.89726e-17	1.30552e-14	-1.04543	OO	downregulated
ND1	1.96864e-17	1.30552e-14	-0.934326	OO	downregulated
RPL4	3.07615e-17	1.93798e-14	0.547611	OO	upregulated
LTBP4	1.87247e-16	1.12348e-13	1.03313	OO	upregulated
PPDPF	9.89615e-16	5.19548e-13	0.861022	OO	upregulated
ND3	1.07067e-15	5.39617e-13	-1.16627	OO	downregulated
RPL8	1.49762e-14	6.98891e-12	0.642642	OO	upregulated
COX1	2.01122e-14	9.0505e-12	-0.937459	OO	downregulated
MFAP4	1.03594e-13	4.21058e-11	1.05192	OO	upregulated
RPLP2	1.15351e-13	4.5359e-11	0.687744	OO	upregulated
FKBP8	1.18797e-13	4.5359e-11	0.77004	OO	upregulated
LSM7	1.4847e-12	4.79671e-10	0.750424	OO	upregulated
COL1A1	2.07409e-12	6.53339e-10	-0.759545	OO	downregulated
FXYD1	3.77369e-12	1.15972e-09	0.612512	OO	upregulated
HDAC5	5.45909e-12	1.59964e-09	0.710693	OO	upregulated
MAP2K2	6.08417e-12	1.74229e-09	0.779306	OO	upregulated
ITM2B	7.87719e-12	2.15767e-09	0.603135	OO	upregulated
STAR	2.56868e-11	6.60518e-09	-0.587701	OO	downregulated
ANAPC11	1.0891e-10	2.58917e-08	0.604217	OO	upregulated
AMH	2.14033e-10	4.72299e-08	0.789445	OO	upregulated
TMEM160	2.15808e-10	4.72299e-08	0.582352	OO	upregulated
NPAS1	2.82793e-10	5.93866e-08	0.61118	OO	upregulated
DHRS3	4.43117e-10	8.72387e-08	-0.760871	OO	downregulated
GYG1	4.76861e-10	9.24378e-08	-0.562705	OO	downregulated
NLRP7	5.90634e-10	1.09441e-07	-0.656837	OO	downregulated
FMOD	7.14227e-10	1.26786e-07	-0.653897	OO	downregulated
ADCK5	9.06757e-10	1.50888e-07	0.600452	OO	upregulated
PKN1	1.14861e-09	1.85545e-07	0.536936	OO	upregulated
ABHD17A	1.2395e-09	1.97692e-07	0.566135	OO	upregulated
BTBD2	3.45609e-09	4.78536e-07	0.579392	OO	upregulated
CACNA1H	3.77136e-09	5.16512e-07	0.593493	OO	upregulated
SNRNP70	8.48852e-09	1.13782e-06	0.538441	OO	upregulated
EIF3G	1.06114e-08	1.3695e-06	0.578111	OO	upregulated
VWF	1.16629e-08	1.46952e-06	-0.618821	OO	downregulated
CLU	1.93486e-08	2.2163e-06	-0.574385	OO	downregulated
HSP90AA1	2.49518e-08	2.75783e-06	-0.672642	OO	downregulated
GNB2	3.2931e-08	3.54641e-06	0.526126	OO	upregulated
ATP5A1	4.04318e-08	4.14368e-06	-0.610604	OO	downregulated
ROMO1	4.04502e-08	4.14368e-06	0.572939	OO	upregulated
OGN	1.01953e-07	9.27932e-06	-0.514602	OO	downregulated
SERPINH1	1.48909e-07	1.24255e-05	-0.567054	OO	downregulated
RAMP1	2.35747e-07	1.74505e-05	0.563639	OO	upregulated
TRIR	2.4856e-07	1.81032e-05	0.570091	OO	upregulated
APOC1B	3.10093e-07	2.15866e-05	-0.573215	OO	downregulated
SPARCL1	4.9613e-07	3.23898e-05	-0.639303	OO	downregulated
EVL	7.40648e-07	4.56382e-05	0.546705	OO	upregulated
GPX1	9.84664e-07	5.74387e-05	0.595903	OO	upregulated
NME3	1.25587e-06	7.00176e-05	0.50817	OO	upregulated
PLA2G1B	1.68121e-06	8.71737e-05	-0.523226	OO	downregulated
PPIA	2.02867e-06	0.000101032	-0.518632	OO	downregulated
GSN	2.09375e-06	0.000103456	0.511298	OO	upregulated
ALDH1A1	6.36362e-06	0.000246713	-0.52538	OO	downregulated
AKR1B1	6.83173e-06	0.000258498	-0.508258	OO	downregulated
IFI27	7.32138e-06	0.000274552	0.511768	OO	upregulated
COL6A2	1.9331e-99	1.0356e-95	1.69241	MT2_spot	upregulated
C3	2.46571e-99	1.0356e-95	1.85411	MT2_spot	upregulated
SERPINA3	3.96305e-89	1.24836e-85	2.21798	MT2_spot	upregulated
LTBP4	5.50654e-87	1.38765e-83	1.49604	MT2_spot	upregulated
APOE	9.9048e-80	2.08001e-76	1.35699	MT2_spot	upregulated
SMTN	2.86768e-67	4.5166e-64	0.887211	MT2_spot	upregulated
EMP3	1.18227e-62	1.65518e-59	0.723501	MT2_spot	upregulated
CHI3L1	2.6426e-62	3.32967e-59	0.989026	MT2_spot	upregulated
MAP2K2	4.51931e-61	5.17666e-58	0.900643	MT2_spot	upregulated
FXYD1	2.18241e-59	2.29153e-56	0.663365	MT2_spot	upregulated
LTBP3	9.53624e-59	9.24282e-56	1.00646	MT2_spot	upregulated
CYP17A1	5.06176e-55	4.25188e-52	-1.25753	MT2_spot	downregulated
KISS1	2.04867e-53	1.61333e-50	0.984851	MT2_spot	upregulated
ITGA5	6.31224e-53	4.67849e-50	1.19561	MT2_spot	upregulated
MGP	1.06129e-52	7.42901e-50	1.48018	MT2_spot	upregulated
PDLIM7	5.84698e-52	3.87747e-49	0.760386	MT2_spot	upregulated
THBS1	5.8565e-49	3.6896e-46	1.10568	MT2_spot	upregulated
MFAP4	2.13231e-43	1.27938e-40	1.04807	MT2_spot	upregulated
GSN	2.68389e-43	1.53714e-40	0.952984	MT2_spot	upregulated
FBLN1	1.88992e-41	1.03535e-38	0.879331	MT2_spot	upregulated
FKBP8	6.45277e-41	3.38771e-38	0.636167	MT2_spot	upregulated
INSL3	1.20601e-40	6.07828e-38	-1.28375	MT2_spot	downregulated
IGFBP6	1.13822e-39	5.51599e-37	1.03161	MT2_spot	upregulated
RPS15	4.51489e-39	2.10695e-36	0.643043	MT2_spot	upregulated
MMP19	1.41713e-38	6.37707e-36	0.67144	MT2_spot	upregulated
S100A6	2.63451e-37	1.10649e-34	0.979123	MT2_spot	upregulated
SDC4	2.96789e-37	1.20631e-34	0.846292	MT2_spot	upregulated
RPL18	3.20189e-37	1.26075e-34	0.865166	MT2_spot	upregulated
DCN	3.38887e-37	1.29393e-34	0.91212	MT2_spot	upregulated
EMILIN1	5.28512e-37	1.9586e-34	0.756639	MT2_spot	upregulated
GRB14	9.45112e-37	3.4024e-34	-0.918839	MT2_spot	downregulated
TSPO	3.14221e-36	1.09977e-33	0.640445	MT2_spot	upregulated
ZNF385A	5.03267e-36	1.71383e-33	0.527015	MT2_spot	upregulated
PPP1R14A	1.21038e-35	4.01336e-33	0.598977	MT2_spot	upregulated
CACNA1H	1.20582e-34	3.79832e-32	0.772575	MT2_spot	upregulated
ND2	1.96935e-34	6.05214e-32	-0.82131	MT2_spot	downregulated
RPL28	2.93345e-34	8.59569e-32	0.762225	MT2_spot	upregulated
PLA2G1B	2.0688e-33	5.92428e-31	-0.915244	MT2_spot	downregulated
MFGE8	6.25911e-33	1.75255e-30	0.784285	MT2_spot	upregulated
MEDAG	6.46393e-33	1.77056e-30	0.52416	MT2_spot	upregulated
CRISPLD2	2.34394e-32	6.28376e-30	0.762255	MT2_spot	upregulated
DES	7.75826e-32	2.03654e-29	0.977128	MT2_spot	upregulated
THBS2	1.01099e-31	2.59968e-29	0.867469	MT2_spot	upregulated
SERPING1	2.55316e-31	6.43395e-29	0.911093	MT2_spot	upregulated
TMSB10	5.28572e-31	1.30588e-28	-0.673493	MT2_spot	downregulated
ABHD17A	5.97553e-31	1.44792e-28	0.545324	MT2_spot	upregulated
EVA1B	9.3372e-31	2.17868e-28	0.586142	MT2_spot	upregulated
MT2	1.19402e-29	2.68655e-27	1.29931	MT2_spot	upregulated
IGFBP4	1.88877e-29	4.17518e-27	1.04886	MT2_spot	upregulated
SAT1	1.47254e-28	3.09234e-26	0.748544	MT2_spot	upregulated
HDAC5	1.65698e-28	3.42261e-26	0.537056	MT2_spot	upregulated
ADCK5	2.57959e-28	5.24239e-26	0.562456	MT2_spot	upregulated
SERPINE1	8.56581e-28	1.68639e-25	0.553059	MT2_spot	upregulated
IGFBP3	2.17604e-27	4.21817e-25	0.86882	MT2_spot	upregulated
IGFBP5	2.74271e-27	5.23609e-25	0.796712	MT2_spot	upregulated
LRP3	3.03436e-27	5.70641e-25	0.506395	MT2_spot	upregulated
RPL11	7.81192e-27	1.40615e-24	-0.629736	MT2_spot	downregulated
ZYX	2.19071e-26	3.88773e-24	0.701669	MT2_spot	upregulated
CNN1	3.90946e-26	6.84155e-24	0.774072	MT2_spot	upregulated
UBB	8.66252e-26	1.49517e-23	-0.695407	MT2_spot	downregulated
MMP2	1.80909e-25	3.08034e-23	0.807374	MT2_spot	upregulated
LSM7	5.45473e-25	8.92592e-23	0.515014	MT2_spot	upregulated
RPL32--1	2.4621e-24	3.92689e-22	-0.606993	MT2_spot	downregulated
NME3	1.66966e-23	2.50449e-21	0.569052	MT2_spot	upregulated
RPL9	1.82588e-23	2.7066e-21	-0.751909	MT2_spot	downregulated
PPIA	4.98896e-23	7.30941e-21	-0.727201	MT2_spot	downregulated
RPS4X	9.17485e-23	1.31234e-20	-0.58837	MT2_spot	downregulated
RPS10	9.26971e-23	1.31234e-20	-0.578172	MT2_spot	downregulated
RPL22	1.13305e-22	1.56884e-20	-0.616561	MT2_spot	downregulated
EIF4G1	1.56818e-22	2.14773e-20	0.608968	MT2_spot	upregulated
PRELP	1.1121e-21	1.44458e-19	0.612368	MT2_spot	upregulated
MAPKAPK2	3.54809e-21	4.47059e-19	0.542302	MT2_spot	upregulated
MT1X	4.7661e-21	5.88754e-19	0.666303	MT2_spot	upregulated
STAR	1.64963e-20	1.99858e-18	-0.869934	MT2_spot	downregulated
SERPINB6	1.89577e-20	2.27493e-18	0.504796	MT2_spot	upregulated
INHA	2.5136e-20	2.95994e-18	-0.626441	MT2_spot	downregulated
ACTN1	3.60423e-20	4.16635e-18	0.561262	MT2_spot	upregulated
FTL	4.99801e-20	5.72499e-18	-0.524597	MT2_spot	downregulated
TNFRSF1A	8.53893e-20	9.60629e-18	0.51612	MT2_spot	upregulated
CSRP1	1.66589e-19	1.8095e-17	0.678906	MT2_spot	upregulated
C1QTNF1	1.93382e-19	2.06493e-17	0.593751	MT2_spot	upregulated
CTGF	2.56314e-19	2.6913e-17	0.727643	MT2_spot	upregulated
CFD	3.20582e-19	3.31093e-17	0.558992	MT2_spot	upregulated
SSBP4	7.9545e-19	8.01814e-17	0.508552	MT2_spot	upregulated
CRHBP	2.35541e-18	2.26551e-16	-0.74554	MT2_spot	downregulated
HSPB1	3.57675e-18	3.3885e-16	0.647573	MT2_spot	upregulated
SERPINE2	6.43428e-18	5.99451e-16	-0.607158	MT2_spot	downregulated
ENG	8.44432e-18	7.76631e-16	0.601863	MT2_spot	upregulated
CAVIN1	9.06176e-18	8.27378e-16	0.639879	MT2_spot	upregulated
RPLP0	1.20101e-17	1.08384e-15	-0.504285	MT2_spot	downregulated
CD81	1.54815e-17	1.37304e-15	0.574522	MT2_spot	upregulated
C12orf57	1.5583e-17	1.37304e-15	0.586771	MT2_spot	upregulated
TAGLN	1.69066e-17	1.47933e-15	0.781477	MT2_spot	upregulated
CYTB	5.26418e-17	4.45951e-15	-0.638891	MT2_spot	downregulated
SCD	5.27354e-17	4.45951e-15	-0.514508	MT2_spot	downregulated
EIF3G	5.95022e-17	4.96508e-15	0.511765	MT2_spot	upregulated
DDX24	1.89072e-16	1.4983e-14	-0.571777	MT2_spot	downregulated
7SK--130	4.55937e-16	3.4817e-14	-0.745697	MT2_spot	downregulated
RPS15A	7.43183e-16	5.57945e-14	-0.560561	MT2_spot	downregulated
GSTM5	7.43927e-16	5.57945e-14	0.630373	MT2_spot	upregulated
CD74	7.75374e-16	5.78089e-14	0.604964	MT2_spot	upregulated
CTSD	1.66271e-15	1.20403e-13	0.585958	MT2_spot	upregulated
IFI27L2	7.05136e-15	4.75118e-13	-0.546629	MT2_spot	downregulated
SOD2	7.21351e-15	4.7837e-13	0.527002	MT2_spot	upregulated
CYR61	1.13337e-14	7.36107e-13	0.511765	MT2_spot	upregulated
A2M	1.32339e-14	8.50752e-13	0.575916	MT2_spot	upregulated
ROMO1	1.91038e-14	1.18575e-12	0.502142	MT2_spot	upregulated
ATP5O	9.79586e-14	5.63598e-12	-0.508158	MT2_spot	downregulated
SERPINF1	1.71813e-13	9.70782e-12	0.521222	MT2_spot	upregulated
CTNNB1	3.92604e-13	2.1231e-11	0.503142	MT2_spot	upregulated
S100A10	4.17224e-13	2.22755e-11	0.518248	MT2_spot	upregulated
COX2	6.42797e-13	3.3888e-11	-0.527144	MT2_spot	downregulated
IVNS1ABP	6.67048e-13	3.502e-11	-0.521169	MT2_spot	downregulated
COL1A1	1.42243e-12	7.08012e-11	-0.522158	MT2_spot	downregulated
SPON2	1.84627e-12	9.12276e-11	0.55381	MT2_spot	upregulated
Metazoa_SRP--262	2.46367e-12	1.19854e-10	-0.585214	MT2_spot	downregulated
CST3	1.65987e-11	7.26195e-10	0.511007	MT2_spot	upregulated
TIMP1	2.09045e-07	4.71193e-06	0.5551	MT2_spot	upregulated
FXYD1	0	0	1.42614	SMC	upregulated
SELENOM	3.55402e-227	2.23903e-223	0.995979	SMC	upregulated
SERPINA3	3.53936e-203	1.48653e-199	2.78735	SMC	upregulated
SMTN	9.30406e-183	2.93078e-179	1.63457	SMC	upregulated
ZNF385A	3.58938e-124	9.04523e-121	0.695876	SMC	upregulated
KISS1	1.19563e-117	2.51082e-114	1.41183	SMC	upregulated
MFAP5	1.04424e-111	1.87964e-108	0.724557	SMC	upregulated
C3	4.72934e-111	7.44872e-108	2.24997	SMC	upregulated
RPS8	1.71319e-109	2.39847e-106	-0.823311	SMC	downregulated
EMP3	4.16375e-109	5.24633e-106	1.20899	SMC	upregulated
PLAC9	8.75244e-109	1.00255e-105	0.694417	SMC	upregulated
RPS15A	1.23964e-94	1.2015e-91	-1.30444	SMC	downregulated
PDLIM7	7.49938e-92	6.74944e-89	1.37382	SMC	upregulated
ITGA5	6.72778e-88	5.29813e-85	1.74947	SMC	upregulated
COL6A2	8.18673e-88	6.06781e-85	2.26408	SMC	upregulated
RPL34	8.65785e-87	6.0605e-84	-0.939485	SMC	downregulated
LIMS2	9.75253e-87	6.46747e-84	1.24651	SMC	upregulated
RPS23	4.29981e-82	2.70888e-79	-0.957029	SMC	downregulated
RPL22	1.51504e-77	8.67702e-75	-1.05235	SMC	downregulated
RPS6	2.54516e-75	1.28276e-72	-0.905942	SMC	downregulated
ITGA11	5.09775e-75	2.47045e-72	0.534335	SMC	upregulated
RPS7	2.15105e-70	9.67974e-68	-0.883586	SMC	downregulated
IGFBP4	2.34763e-68	9.86004e-66	1.62095	SMC	upregulated
LTBP4	1.70747e-67	6.94004e-65	1.83778	SMC	upregulated
DES	1.23819e-65	4.45747e-63	1.92981	SMC	upregulated
PLA2G1B	1.24467e-64	4.12705e-62	-1.63523	SMC	downregulated
IGFBP6	6.96343e-64	2.24972e-61	2.02846	SMC	upregulated
RPL26--2	1.11261e-61	3.50472e-59	-0.907425	SMC	downregulated
RPL4	9.3605e-61	2.87664e-58	-0.768648	SMC	downregulated
SERPINB6	2.51744e-60	7.55233e-58	1.27716	SMC	upregulated
RPL32--1	3.04406e-60	8.91979e-58	-0.956334	SMC	downregulated
RPS3A	3.93716e-60	1.12746e-57	-0.628953	SMC	downregulated
RAMP1	8.67822e-60	2.4299e-57	1.00959	SMC	upregulated
RPL30	3.15873e-59	8.65217e-57	-0.915074	SMC	downregulated
RPL37	8.30294e-59	2.2259e-56	-1.03833	SMC	downregulated
CHI3L1	1.03687e-58	2.72178e-56	1.11748	SMC	upregulated
RPS26--2	6.72625e-58	1.72961e-55	-0.720886	SMC	downregulated
PDLIM4	4.81948e-57	1.19069e-54	0.789116	SMC	upregulated
PODN	2.08879e-56	4.9658e-54	0.960958	SMC	upregulated
RPS4X	6.46518e-56	1.50854e-53	-0.891234	SMC	downregulated
MMP19	8.93811e-56	2.04764e-53	0.636789	SMC	upregulated
LTBP3	1.13949e-55	2.56386e-53	1.3482	SMC	upregulated
RPL9	4.40977e-55	9.7479e-53	-1.40247	SMC	downregulated
APOE	7.84446e-55	1.70414e-52	1.08465	SMC	upregulated
MAP2K2	2.62207e-54	5.59968e-52	1.00474	SMC	upregulated
RPL5	4.13806e-54	8.68993e-52	-0.861429	SMC	downregulated
EEF1A1	5.07407e-54	1.04809e-51	-0.53502	SMC	downregulated
RPL11	2.55592e-53	5.1943e-51	-0.74819	SMC	downregulated
CNN1	3.11554e-53	6.23107e-51	1.64234	SMC	upregulated
TPT1	3.73869e-52	7.36056e-50	-0.767265	SMC	downregulated
FBXW5	3.2306e-50	6.1675e-48	0.617645	SMC	upregulated
CSRP1	4.0482e-50	7.61304e-48	1.38741	SMC	upregulated
CST3	5.32279e-50	9.86283e-48	1.41792	SMC	upregulated
REN	6.87691e-50	1.25578e-47	1.23639	SMC	upregulated
S100A6	1.18534e-49	2.13362e-47	1.37155	SMC	upregulated
RPL10A	2.09169e-49	3.71201e-47	-0.681272	SMC	downregulated
SERPING1	5.06282e-49	8.85993e-47	1.39196	SMC	upregulated
RPL3	1.11317e-48	1.8954e-46	-0.585389	SMC	downregulated
RPS20	3.39379e-48	5.55347e-46	-0.711871	SMC	downregulated
APOC1B	1.97181e-47	3.1056e-45	-1.28258	SMC	downregulated
FBLN1	2.81155e-47	4.32018e-45	1.35525	SMC	upregulated
GSN	4.25078e-47	6.45299e-45	1.41159	SMC	upregulated
MT2	7.8045e-47	1.17067e-44	1.84547	SMC	upregulated
MGP	2.16527e-46	3.2097e-44	1.84581	SMC	upregulated
PPP1R14A	2.313e-46	3.38881e-44	1.00045	SMC	upregulated
RPL24	4.29908e-45	5.95258e-43	-0.596917	SMC	downregulated
CAVIN3	4.84985e-44	6.43243e-42	0.742969	SMC	upregulated
TSPO	9.69576e-44	1.27257e-41	0.902421	SMC	upregulated
DCN	1.05674e-43	1.37267e-41	1.14898	SMC	upregulated
WIF1	1.15797e-43	1.48882e-41	0.689279	SMC	upregulated
MYL9	1.21324e-43	1.54412e-41	1.1204	SMC	upregulated
TAGLN	1.53896e-43	1.93908e-41	1.36975	SMC	upregulated
HSPB1	7.86175e-43	9.71157e-41	1.233	SMC	upregulated
TPM2	3.105e-42	3.76183e-40	1.00816	SMC	upregulated
GRB14	4.66729e-42	5.60075e-40	-1.25925	SMC	downregulated
EMILIN1	7.83873e-42	9.31774e-40	0.997738	SMC	upregulated
PPIA	1.0075e-41	1.1864e-39	-0.993638	SMC	downregulated
RPS29	1.4152e-41	1.65106e-39	-0.611973	SMC	downregulated
HDAC5	1.46409e-41	1.69244e-39	0.591961	SMC	upregulated
RPL19	2.46276e-41	2.79556e-39	-0.530677	SMC	downregulated
RPS25	1.03574e-40	1.1652e-38	-0.65771	SMC	downregulated
INSL3	2.34818e-40	2.61833e-38	-1.52218	SMC	downregulated
S100A4	1.26035e-39	1.36901e-37	0.828723	SMC	upregulated
ABHD17A	1.95406e-39	2.10437e-37	0.651157	SMC	upregulated
THBS1	3.03222e-39	3.23779e-37	0.984673	SMC	upregulated
ACTG2	6.40055e-39	6.77705e-37	1.63879	SMC	upregulated
SERPINE1	9.08357e-39	9.53774e-37	0.500914	SMC	upregulated
MFGE8	1.23011e-38	1.28094e-36	1.20098	SMC	upregulated
FKBP8	6.02777e-38	6.17479e-36	0.740719	SMC	upregulated
RPL7A	1.82907e-37	1.8437e-35	-0.726743	SMC	downregulated
ZYX	2.53529e-37	2.53529e-35	1.089	SMC	upregulated
SDC4	6.04432e-37	5.99673e-35	0.929986	SMC	upregulated
TIMP1	9.52828e-37	9.3067e-35	1.56383	SMC	upregulated
TNFAIP8L3	1.21916e-36	1.16499e-34	0.51896	SMC	upregulated
PIEZO1	1.46657e-36	1.38938e-34	0.533466	SMC	upregulated
MFAP4	2.43882e-36	2.27623e-34	1.18985	SMC	upregulated
GNAS	6.44518e-36	5.84239e-34	-0.659112	SMC	downregulated
CRISPLD2	8.54911e-36	7.6942e-34	0.875388	SMC	upregulated
LUM	2.15757e-35	1.90108e-33	1.18475	SMC	upregulated
RPS15	1.21024e-34	1.03734e-32	0.572215	SMC	upregulated
ECM1	1.67751e-33	1.39978e-31	0.70914	SMC	upregulated
RPLP0	4.18367e-33	3.46804e-31	-0.700294	SMC	downregulated
TMSB10	6.53843e-33	5.38459e-31	-0.553224	SMC	downregulated
FAM129B	3.14486e-32	2.57307e-30	0.618274	SMC	upregulated
IFI27	3.98112e-32	3.23626e-30	-0.819083	SMC	downregulated
DDX17	1.49619e-31	1.20846e-29	-0.677377	SMC	downregulated
CD81	1.70587e-31	1.36904e-29	0.8007	SMC	upregulated
TGFB1I1	2.28358e-31	1.82109e-29	0.846054	SMC	upregulated
CORO1B	2.35519e-31	1.85471e-29	0.60645	SMC	upregulated
GREB1	2.86048e-31	2.23864e-29	-0.774408	SMC	downregulated
RPS10	2.94293e-31	2.28894e-29	-0.661163	SMC	downregulated
FTL	1.03806e-30	7.87927e-29	-0.661013	SMC	downregulated
C12orf57	3.33679e-30	2.50259e-28	0.955812	SMC	upregulated
EVA1B	1.22828e-29	9.05047e-28	0.652581	SMC	upregulated
TGM2	1.3416e-29	9.82799e-28	0.807941	SMC	upregulated
RPL23	3.00802e-29	2.16577e-27	-0.515409	SMC	downregulated
PTP4A3	3.44738e-29	2.46801e-27	0.52231	SMC	upregulated
HSPB6	8.67364e-29	6.17446e-27	0.701148	SMC	upregulated
VPS51	2.30633e-28	1.60551e-26	0.530719	SMC	upregulated
P2RX1	3.20305e-28	2.2175e-26	0.608849	SMC	upregulated
CAVIN1	7.02656e-28	4.78565e-26	0.778301	SMC	upregulated
CYP17A1	8.96565e-28	6.0735e-26	-1.0709	SMC	downregulated
CLEC11A	1.03538e-27	6.97634e-26	0.526314	SMC	upregulated
CTSD	1.05651e-27	7.08086e-26	0.836759	SMC	upregulated
PALM	1.37078e-27	9.09042e-26	0.509282	SMC	upregulated
IVNS1ABP	1.95043e-27	1.28667e-25	-0.831399	SMC	downregulated
CKB	1.98596e-27	1.29653e-25	0.81651	SMC	upregulated
ADCK5	3.19232e-27	2.05221e-25	0.523546	SMC	upregulated
ADAMTS1	4.31295e-27	2.75853e-25	0.592483	SMC	upregulated
RRAS	4.50152e-27	2.86461e-25	0.754875	SMC	upregulated
IGFBP2	4.98839e-27	3.15848e-25	0.94862	SMC	upregulated
LRP3	6.7747e-27	4.26806e-25	0.590591	SMC	upregulated
RPSA	7.29989e-27	4.57605e-25	-0.583679	SMC	downregulated
SCYL1	7.40565e-27	4.61937e-25	0.542248	SMC	upregulated
DPT	1.29233e-26	7.98206e-25	0.829574	SMC	upregulated
MXRA8	2.54104e-26	1.55423e-24	0.743005	SMC	upregulated
ANXA1	2.89012e-26	1.7592e-24	0.617194	SMC	upregulated
RPS24	3.90081e-26	2.36299e-24	-0.631715	SMC	downregulated
SERPINF1	1.25056e-25	7.46778e-24	0.866131	SMC	upregulated
PLEKHO1	1.87141e-25	1.11225e-23	0.671647	SMC	upregulated
SIMC1	3.40955e-25	2.01691e-23	-0.810407	SMC	downregulated
RPL15	5.68127e-25	3.32949e-23	-0.540608	SMC	downregulated
PKN1	9.6737e-25	5.61699e-23	0.526374	SMC	upregulated
NDUFA11	1.15799e-24	6.69299e-23	0.661688	SMC	upregulated
RPL7	2.2721e-24	1.29541e-22	-0.55852	SMC	downregulated
Hsp90ab1	2.30016e-24	1.3055e-22	-0.64486	SMC	downregulated
EIF4A2	2.9088e-24	1.64354e-22	-0.631512	SMC	downregulated
ACTN4	3.53935e-24	1.98204e-22	0.647662	SMC	upregulated
TM7SF2	1.31913e-23	7.19527e-22	-0.718037	SMC	downregulated
THY1	1.85135e-23	1.00547e-21	0.809697	SMC	upregulated
PEG3	3.32391e-23	1.7898e-21	-0.857513	SMC	downregulated
CTGF	3.63008e-23	1.93809e-21	0.878364	SMC	upregulated
PRELP	4.20464e-23	2.22598e-21	0.795754	SMC	upregulated
RPL28	4.6357e-23	2.44393e-21	0.518491	SMC	upregulated
DDX24	6.08958e-23	3.19703e-21	-0.771204	SMC	downregulated
NDFIP1	6.77117e-23	3.51098e-21	-0.781822	SMC	downregulated
SEMA3B	1.31876e-22	6.80997e-21	0.531597	SMC	upregulated
PPP1R15A	1.94142e-22	9.90359e-21	0.541935	SMC	upregulated
HNRNPA2B1	2.5764e-22	1.30898e-20	-0.691222	SMC	downregulated
DAPK3	3.43686e-22	1.73218e-20	0.507009	SMC	upregulated
ADGRE5	4.21327e-22	2.10664e-20	0.772464	SMC	upregulated
STAR	4.79078e-22	2.38592e-20	-1.07257	SMC	downregulated
PGRMC1	5.47519e-22	2.71604e-20	-0.675572	SMC	downregulated
ACTN1	7.2359e-22	3.57539e-20	0.700283	SMC	upregulated
PCOLCE	8.33968e-22	4.10469e-20	0.603722	SMC	upregulated
OGT	1.72856e-21	8.40922e-20	-0.71007	SMC	downregulated
DUSP1	2.13486e-21	1.03062e-19	0.571105	SMC	upregulated
A2M	2.16193e-21	1.03971e-19	0.861159	SMC	upregulated
LMNA	2.49804e-21	1.19678e-19	0.663534	SMC	upregulated
ATP5A1	2.62351e-21	1.25213e-19	-0.675929	SMC	downregulated
FXYD5	6.21124e-21	2.93115e-19	0.54175	SMC	upregulated
LIPA	6.9477e-21	3.25431e-19	-0.729898	SMC	downregulated
PI16	7.48432e-21	3.49268e-19	0.6279	SMC	upregulated
THBS2	1.00272e-20	4.64496e-19	0.81389	SMC	upregulated
RPL18	1.42916e-20	6.54816e-19	0.593788	SMC	upregulated
ND2	1.5068e-20	6.87889e-19	-0.755898	SMC	downregulated
MAF1	1.94e-20	8.7928e-19	0.563268	SMC	upregulated
COX7C	2.72231e-20	1.22504e-18	-0.619035	SMC	downregulated
LUC7L3	3.25195e-20	1.45817e-18	-0.703921	SMC	downregulated
SERPINE2	3.73609e-20	1.66342e-18	-0.70202	SMC	downregulated
LMOD1	1.08815e-19	4.81076e-18	0.725461	SMC	upregulated
ROMO1	3.08524e-19	1.34048e-17	0.645931	SMC	upregulated
ARGLU1	3.88559e-19	1.66525e-17	-0.618807	SMC	downregulated
SRSF6	9.0805e-19	3.78855e-17	-0.639124	SMC	downregulated
NR5A1	1.37321e-18	5.69158e-17	-0.624356	SMC	downregulated
C1QTNF5	2.44024e-18	1.0048e-16	0.520613	SMC	upregulated
SLIT3	3.0384e-18	1.23896e-16	0.574497	SMC	upregulated
Tmem97	3.96728e-18	1.59197e-16	-0.636976	SMC	downregulated
PLTP	4.2526e-18	1.70104e-16	0.749128	SMC	upregulated
IGFBP1	4.47643e-18	1.7849e-16	0.655382	SMC	upregulated
VIM	4.77762e-18	1.89899e-16	-0.566806	SMC	downregulated
TAGLN2	5.6274e-18	2.22972e-16	0.613344	SMC	upregulated
CYR61	5.97598e-18	2.36042e-16	0.617852	SMC	upregulated
MAPKAPK2	6.31445e-18	2.48632e-16	0.551154	SMC	upregulated
CACNA1H	1.94418e-17	7.44579e-16	0.645789	SMC	upregulated
EIF4G1	2.18252e-17	8.30809e-16	0.555792	SMC	upregulated
HSPD1	2.25157e-17	8.54513e-16	-0.639863	SMC	downregulated
RNH1	3.58113e-17	1.35097e-15	0.556459	SMC	upregulated
IDH1	3.61957e-17	1.36139e-15	-0.638871	SMC	downregulated
NDRG2	3.8687e-17	1.44646e-15	-0.656612	SMC	downregulated
IFI27L2	5.50859e-17	2.04142e-15	-0.534019	SMC	downregulated
PLA2G16	7.7725e-17	2.86355e-15	-0.643918	SMC	downregulated
STC1	8.23779e-17	3.02613e-15	-0.605675	SMC	downregulated
ATP5O	1.34055e-16	4.8398e-15	-0.593725	SMC	downregulated
NR2F2	2.92213e-16	1.02766e-14	-0.545976	SMC	downregulated
NREP	2.928e-16	1.02766e-14	-0.55202	SMC	downregulated
ARL2	4.62117e-16	1.60404e-14	0.537321	SMC	upregulated
TCF21	6.7529e-16	2.31844e-14	-0.602118	SMC	downregulated
TNFRSF1A	1.10671e-15	3.73847e-14	0.504829	SMC	upregulated
PAPSS2	1.3252e-15	4.45268e-14	-0.611912	SMC	downregulated
MT1X	2.17194e-15	7.25899e-14	0.599684	SMC	upregulated
PPIB	2.39368e-15	7.95789e-14	0.584354	SMC	upregulated
CDH3	2.60598e-15	8.64087e-14	-0.533082	SMC	downregulated
GLRX5	3.63688e-15	1.19647e-13	-0.547238	SMC	downregulated
PBXIP1	4.49125e-15	1.46606e-13	0.536899	SMC	upregulated
PGM5	6.1819e-15	2.01271e-13	0.521705	SMC	upregulated
GSTM5	6.48365e-15	2.09472e-13	0.643741	SMC	upregulated
CD151	7.25091e-15	2.33661e-13	0.528916	SMC	upregulated
HUWE1	8.57564e-15	2.74247e-13	-0.568169	SMC	downregulated
POGZ	1.29626e-14	4.10374e-13	-0.523097	SMC	downregulated
KAT2A	1.33648e-14	4.22045e-13	-0.542998	SMC	downregulated
FDXR	2.26709e-14	6.95021e-13	-0.51682	SMC	downregulated
KLHDC2	2.32102e-14	7.09828e-13	-0.504616	SMC	downregulated
HSP90AA1	3.54372e-14	1.07852e-12	-0.587797	SMC	downregulated
CNBP	3.91399e-14	1.18264e-12	-0.52072	SMC	downregulated
PLD3	5.60755e-14	1.65857e-12	0.563606	SMC	upregulated
MMP2	9.23784e-14	2.69437e-12	0.53081	SMC	upregulated
MORF4L1	1.0348e-13	3.01119e-12	0.542111	SMC	upregulated
EIF3K	1.10396e-13	3.20504e-12	-0.50202	SMC	downregulated
STMN1	2.27039e-13	6.39976e-12	-0.530143	SMC	downregulated
C1QTNF1	3.04686e-13	8.49347e-12	0.574958	SMC	upregulated
SOD2	5.26069e-13	1.42855e-11	0.527613	SMC	upregulated
CRHBP	1.41221e-12	3.71478e-11	-0.517383	SMC	downregulated
COX2	2.1929e-12	5.66199e-11	-0.622896	SMC	downregulated
RBM5	3.43188e-12	8.73571e-11	-0.511257	SMC	downregulated
MATN2	4.92422e-12	1.24339e-10	-0.506468	SMC	downregulated
ENG	5.14831e-12	1.28964e-10	0.522865	SMC	upregulated
TINAGL1	6.1768e-12	1.5381e-10	0.506089	SMC	upregulated
SCD	7.57117e-12	1.86686e-10	-0.500459	SMC	downregulated
CFD	1.75741e-11	4.13896e-10	0.568102	SMC	upregulated
BGN	4.73644e-11	1.06952e-09	0.559253	SMC	upregulated
CD74	1.48108e-10	3.15229e-09	0.544004	SMC	upregulated
CLU	1.0037e-09	1.95768e-08	0.54207	SMC	upregulated
CYTB	1.60837e-09	3.03376e-08	-0.565775	SMC	downregulated
CHIT1	5.27002e-07	6.82449e-06	-0.614483	SMC	downregulated
SERPINA3	6.63501e-88	8.36012e-84	2.54357	OSE	upregulated
FXYD1	4.66403e-84	2.93834e-80	1.2432	OSE	upregulated
APOE	6.88651e-69	2.89233e-65	1.59873	OSE	upregulated
EMP3	7.06193e-65	2.22451e-61	1.01886	OSE	upregulated
COL6A2	3.53597e-63	8.91065e-60	1.76366	OSE	upregulated
LTBP4	2.43782e-61	5.11943e-58	1.7802	OSE	upregulated
C3	7.16864e-55	1.00361e-51	2.03448	OSE	upregulated
ITGA5	1.83337e-50	2.31004e-47	1.1677	OSE	upregulated
SELENOM	3.68789e-46	3.87229e-43	0.637893	OSE	upregulated
KISS1	2.52358e-45	2.44593e-42	1.39701	OSE	upregulated
IGFBP4	9.93961e-44	8.94565e-41	1.43239	OSE	upregulated
PLA2G1B	2.54564e-43	2.13834e-40	-1.35368	OSE	downregulated
MT2	1.98454e-42	1.4709e-39	1.72842	OSE	upregulated
SMTN	4.07396e-41	2.85177e-38	0.847398	OSE	upregulated
LTBP3	4.4597e-37	2.95748e-34	1.19886	OSE	upregulated
MAP2K2	2.84003e-36	1.78922e-33	0.965625	OSE	upregulated
ABHD17A	1.76203e-35	1.05722e-32	0.772273	OSE	upregulated
TIMP1	3.55049e-35	2.03346e-32	1.22055	OSE	upregulated
AKAP8L	1.2439e-33	6.8144e-31	0.508184	OSE	upregulated
RPL9	2.84046e-32	1.37653e-29	-1.01884	OSE	downregulated
CHI3L1	3.97592e-32	1.85543e-29	0.973901	OSE	upregulated
SERPINF2	6.23588e-32	2.80615e-29	0.610186	OSE	upregulated
MFAP4	1.92777e-31	8.37582e-29	1.15263	OSE	upregulated
RPS15	5.64145e-31	2.36941e-28	0.612661	OSE	upregulated
REN	1.0361e-30	4.21125e-28	0.875901	OSE	upregulated
RPS6	2.56368e-30	9.78861e-28	-0.586612	OSE	downregulated
HDAC5	2.82448e-30	1.04672e-27	0.736571	OSE	upregulated
RPL28	2.96625e-30	1.06785e-27	0.780984	OSE	upregulated
RPS23	4.24089e-29	1.48431e-26	-0.605598	OSE	downregulated
MGP	1.82773e-28	6.06035e-26	1.19468	OSE	upregulated
EMILIN1	3.64138e-28	1.14704e-25	0.938771	OSE	upregulated
ND2	9.10132e-28	2.79699e-25	-0.93777	OSE	downregulated
INSL3	5.12563e-26	1.53769e-23	-1.21175	OSE	downregulated
FKBP8	1.13019e-25	3.31173e-23	0.788198	OSE	upregulated
GRB14	1.74244e-25	4.98972e-23	-0.967864	OSE	downregulated
IGFBP1	2.41627e-25	6.76556e-23	0.802246	OSE	upregulated
SCYL1	3.45587e-25	9.46608e-23	0.618521	OSE	upregulated
VPS51	1.77079e-24	4.64832e-22	0.603474	OSE	upregulated
FBXW5	6.11244e-24	1.54033e-21	0.549387	OSE	upregulated
EVA1B	7.18859e-24	1.77601e-21	0.739305	OSE	upregulated
RPS20	1.0855e-23	2.61435e-21	-0.537929	OSE	downregulated
RPL18	1.09969e-23	2.61435e-21	0.726772	OSE	upregulated
MMP19	1.15197e-23	2.68794e-21	0.511973	OSE	upregulated
RPS15A	2.7746e-23	6.24285e-21	-0.878949	OSE	downregulated
CRISP3	4.58486e-23	1.01349e-20	0.644207	OSE	upregulated
TSC22D3	7.46606e-23	1.62194e-20	0.987955	OSE	upregulated
IGFBP6	1.18851e-22	2.53817e-20	1.02337	OSE	upregulated
RPL22	2.07444e-22	4.2849e-20	-0.652228	OSE	downregulated
WFDC2	3.39061e-22	6.89059e-20	1.01765	OSE	upregulated
S100A6	4.06132e-22	8.12264e-20	0.992352	OSE	upregulated
RPL5	1.49947e-21	2.95207e-19	-0.520493	OSE	downregulated
RPLP0	2.12631e-21	4.12176e-19	-0.576469	OSE	downregulated
COL1A1	6.08521e-21	1.14438e-18	-0.859351	OSE	downregulated
HSP90AA1	8.80464e-21	1.63145e-18	-0.813607	OSE	downregulated
PODN	9.23278e-21	1.68599e-18	0.527533	OSE	upregulated
PDLIM7	1.21613e-20	2.18904e-18	0.572415	OSE	upregulated
CRISPLD2	3.06844e-20	5.44541e-18	0.692295	OSE	upregulated
CYP17A1	3.47315e-20	5.99475e-18	-0.950498	OSE	downregulated
RPL11	6.79134e-20	1.15636e-17	-0.660476	OSE	downregulated
GREB1	8.09565e-20	1.36007e-17	-0.749092	OSE	downregulated
DCN	1.28317e-19	2.12737e-17	0.70527	OSE	upregulated
RPL7A	1.48249e-19	2.42589e-17	-0.505074	OSE	downregulated
PPIA	2.2725e-19	3.67096e-17	-0.840686	OSE	downregulated
RPS4X	3.16667e-19	4.98751e-17	-0.561949	OSE	downregulated
NLRP2	3.54382e-19	5.5126e-17	-0.606884	OSE	downregulated
LRP3	4.41226e-19	6.69813e-17	0.54794	OSE	upregulated
SERPING1	5.32912e-19	7.99369e-17	0.876014	OSE	upregulated
RPS7	1.10525e-18	1.61932e-16	-0.503801	OSE	downregulated
CFD	1.67375e-18	2.36958e-16	0.856493	OSE	upregulated
PALM	5.52366e-18	7.56501e-16	0.522973	OSE	upregulated
PADI6	7.41189e-18	9.93508e-16	-0.64991	OSE	downregulated
SOD2	1.21293e-17	1.57556e-15	0.645762	OSE	upregulated
GSN	1.2475e-17	1.60393e-15	0.801413	OSE	upregulated
RPL26--2	2.02023e-17	2.5712e-15	-0.515379	OSE	downregulated
PPP1R14A	2.30062e-17	2.87008e-15	0.503856	OSE	upregulated
NREP	4.85512e-17	5.88216e-15	-0.625597	OSE	downregulated
Hsp90ab1	1.50467e-16	1.75545e-14	-0.597715	OSE	downregulated
EIF3G	2.19102e-16	2.53274e-14	0.67559	OSE	upregulated
A2M	2.41113e-16	2.76184e-14	0.694058	OSE	upregulated
CYTB	5.26693e-16	5.87286e-14	-0.786962	OSE	downregulated
GLUL	1.03064e-15	1.10051e-13	0.662429	OSE	upregulated
AKR1B1	1.28149e-15	1.35687e-13	-0.545503	OSE	downregulated
THBS2	1.36672e-15	1.43506e-13	0.709884	OSE	upregulated
DDX17	1.49251e-15	1.55418e-13	-0.521742	OSE	downregulated
ERRFI1	1.83762e-15	1.89787e-13	0.503246	OSE	upregulated
TSPO	2.02102e-15	2.07031e-13	0.661917	OSE	upregulated
IL1R1	3.18189e-15	3.18145e-13	0.508934	OSE	upregulated
GSTM5	3.2067e-15	3.18145e-13	0.704588	OSE	upregulated
SERPINA5	4.17971e-15	4.0511e-13	0.55965	OSE	upregulated
COL3A1	5.12301e-15	4.92748e-13	-0.778963	OSE	downregulated
COX2	6.97431e-15	6.60724e-13	-0.762954	OSE	downregulated
DES	8.63879e-15	8.12304e-13	0.790222	OSE	upregulated
CCDC69	1.07282e-14	9.93934e-13	-0.659785	OSE	downregulated
SERPINH1	2.25404e-14	2.02864e-12	-0.642158	OSE	downregulated
KAT2A	2.41948e-14	2.16209e-12	-0.602807	OSE	downregulated
HSPA8	3.83991e-14	3.40724e-12	-0.636293	OSE	downregulated
CYBA	5.2148e-14	4.59486e-12	0.510027	OSE	upregulated
SAT1	5.30217e-14	4.6394e-12	0.609838	OSE	upregulated
Tmem97	6.67092e-14	5.6793e-12	-0.508354	OSE	downregulated
UBB	7.4216e-14	6.27599e-12	-0.640764	OSE	downregulated
ATP6	9.69883e-14	8.03982e-12	-0.531352	OSE	downregulated
FBLN1	1.25759e-13	1.02893e-11	0.815694	OSE	upregulated
PEG3	1.71833e-13	1.39684e-11	-0.720899	OSE	downregulated
NME3	3.81351e-13	3.04116e-11	0.567807	OSE	upregulated
HNRNPA2B1	5.24432e-13	4.1299e-11	-0.520608	OSE	downregulated
ENG	5.31754e-13	4.16156e-11	0.634338	OSE	upregulated
IVNS1ABP	9.43518e-13	7.29345e-11	-0.650028	OSE	downregulated
CTSD	1.019e-12	7.82891e-11	0.534135	OSE	upregulated
FDXR	1.20468e-12	9.19939e-11	-0.528539	OSE	downregulated
PPDPF	1.83968e-12	1.37976e-10	0.530899	OSE	upregulated
NUPR1	2.20469e-12	1.61506e-10	0.514964	OSE	upregulated
CACNA1H	2.25668e-12	1.64359e-10	0.601831	OSE	upregulated
RAMP1	2.75757e-12	1.95199e-10	0.517994	OSE	upregulated
DDX24	3.07136e-12	2.1147e-10	-0.581129	OSE	downregulated
SERPINB6	4.93125e-12	3.35858e-10	0.642998	OSE	upregulated
IDH1	5.21833e-12	3.535e-10	-0.533854	OSE	downregulated
NDUFA11	6.24613e-12	4.12369e-10	0.525641	OSE	upregulated
C12orf57	7.63976e-12	4.91128e-10	0.591533	OSE	upregulated
DYNLL1	8.29119e-12	5.30299e-10	-0.520818	OSE	downregulated
TM7SF2	1.2075e-11	7.42172e-10	-0.531045	OSE	downregulated
VIM	1.31945e-11	7.99285e-10	-0.597975	OSE	downregulated
C7	1.59109e-11	9.58025e-10	0.512934	OSE	upregulated
THBS1	1.59671e-11	9.58025e-10	0.585085	OSE	upregulated
ANAPC5	1.67656e-11	1.00117e-09	-0.543645	OSE	downregulated
APOC1B	1.74345e-11	1.0362e-09	-0.646325	OSE	downregulated
VMP1	2.14897e-11	1.24779e-09	0.514765	OSE	upregulated
PRELP	2.19492e-11	1.26863e-09	0.605538	OSE	upregulated
DAG1	2.37675e-11	1.36744e-09	-0.53478	OSE	downregulated
GTF2I	2.55012e-11	1.46052e-09	-0.535398	OSE	downregulated
MMP23B	2.57746e-11	1.4695e-09	0.520486	OSE	upregulated
MFGE8	3.06775e-11	1.73335e-09	0.651925	OSE	upregulated
APCDD1	3.22457e-11	1.80576e-09	0.52174	OSE	upregulated
PLD3	5.63388e-11	3.07303e-09	0.521089	OSE	upregulated
MORF4L1	7.20126e-11	3.91103e-09	0.542984	OSE	upregulated
LUC7L3	7.87696e-11	4.22339e-09	-0.540848	OSE	downregulated
CNN1	8.63497e-11	4.57145e-09	0.581206	OSE	upregulated
TSPYL2	1.3665e-10	7.05649e-09	0.508083	OSE	upregulated
HUWE1	1.84331e-10	9.32759e-09	-0.503612	OSE	downregulated
HSPD1	8.40226e-10	3.87796e-08	-0.543928	OSE	downregulated
ND3	9.10991e-10	4.15887e-08	-0.543798	OSE	downregulated
CSRP1	2.09612e-09	9.04492e-08	0.526978	OSE	upregulated
SERPINE2	2.38057e-09	1.02373e-07	-0.52893	OSE	downregulated
MT1X	3.26398e-09	1.36179e-07	0.526474	OSE	upregulated
ALDH1A1	3.28096e-09	1.36436e-07	-0.574736	OSE	downregulated
CRHBP	6.92266e-09	2.70887e-07	-0.537033	OSE	downregulated
ZYX	9.39266e-09	3.61919e-07	0.531183	OSE	upregulated
GPNMB	1.40308e-08	5.29305e-07	0.505827	OSE	upregulated
PAPSS2	2.54692e-08	9.1428e-07	-0.507843	OSE	downregulated
SFRP1	6.1696e-08	2.06747e-06	-0.617748	OSE	downregulated
TAGLN	3.12401e-07	8.94603e-06	0.576454	OSE	upregulated
ITLN1	4.03689e-06	8.42133e-05	-0.646572	OSE	downregulated
