# Supplementary material for: Aging hallmarks of the primate ovary revealed by spatiotemporal transcriptomics
Source: Protein Cell. 2023 Dec 21;15(5):364–84. doi: 10.1093/procel/pwad063 (PMC11075111; doi:10.1093/procel/pwad063)
Supplement: pwad063_suppl_Supplementary_Tables_S3 [file pwad063_suppl_supplementary_tables_s3.xlsx]

## Sheet: Sheet1
Table S3. Gene list for the genes used in the study.

## Sheet: Aging Altas
Aging-related gene set
IL2RB
PSAT1
A2M
AARS1
ABL1
ADCY1
ADCY2
ADCY3
ADCY4
ADCY5
ADCY6
ADCY7
ADCY8
ADCY9
ADH1B
ADH5
ADIPOQ
ADIPOR1
ADIPOR2
AGPAT2
AGTR1
AIFM1
AKT1
AKT1S1
AKT2
AKT3
ALDH2
ALDH9A1
APEX1
APOC3
APOE
APP
APPL1
APTX
AR
AREG
ARHGAP1
ARID5A
ARNTL
ATF2
ATF4
ATF6B
ATG101
ATG13
ATG5
ATM
ATP5O
ATR
AXL
BAK1
BAX
BCL10
BCL2
BCL2A1
BCL2L1
BDNF
BIRC2
BIRC3
BLM
BMI1
BMP2
BMP6
BRCA1
BRCA2
BSCL2
BTK
BUB1B
BUB3
C1QA
CACNA1A
CALR
CAMK4
CAMKK2
CARD10
CAT
CBX7
CCL1
CCL13
CCL19
CCL20
CCL21
CCL26
CCL3
CCL4
CCL7
CCNA2
CD14
CD40LG
CD55
CD9
CDC42
CDK1
CDK7
CDKN1A
CDKN2A
CDKN2B
CEBPA
CEBPB
CETP
CFLAR
ARNTL
ATP5O
AXL
BLM
FOXL2
BRCA2
C1QA
CD9
CEBPA
CETP
ERCC8
CLU
CNR1
CSF2RB
CTGF
CD55
DBN1
DLAT
EEF1A1
EEF2
EMD
EPS8
ERCC1
ERCC2
ERCC3
ERCC4
ERCC5
ERCC6
ESR1
EFEMP1
FEN1
FLT1
XRCC6
GCLC
GCLM
GPX1
GPX4
GRN
NR3C1
GSK3A
GSR
GSS
GSTA4
GSTP1
GTF2H2
H2AFX
HTT
HELLS
NRG1
HIC1
HMGB2
HOXB7
HOXC4
HSF1
HSPA9
HSPD1
IGFBP1
IGFBP2
KCNA3
FADS1
LRP2
MXD1
MIF
MLH1
MMP10
MMP12
MSRA
MT1E
MT-CO1
NUDT1
MXI1
NFE2L1
NFE2L2
PRDX1
PAPPA
PCMT1
ARID5A
SPRTN
SIRT2
RAD27
TMEM67
NLRP3
CISD2
MMP14
BMP2
BMP6
SP1
NOG
MVK
BMI1
TCF3
HESX1
CALR
BRCA1
ELN
HGF
HSP90AA1
ITGA2
RET
PTEN
DDIT3
EGF
EGFR
ERBB2
FGF7
FGFR1
FGFR3
HSPA1A
HSPA1B
HSPA8
IGF2
IL1B
JUND
MAPT
MAX
MAP3K5
MYD88
NFKB2
NGF
NGFR
PDGFB
PDGFRA
PDGFRB
FGF23
RPS6KA5
FGF21
PTGES
UBB
PRKCA
TNF
WNT2
RICTOR
TIRAP
TNFRSF13C
EDARADD
TICAM1
PLAU
PLCG1
PRKCB
PRKCQ
RELB
CCL4
CCL13
CCL19
CCL21
CXCL12
SYK
MAP3K7
TLR4
TNFAIP3
TRAF1
TRAF2
TRAF3
TRAF6
VCAM1
ZAP70
TRIM25
IKBKG
TNFSF11
TRADD
RIPK1
TNFSF14
TNFRSF11A
CFLAR
BCL10
MAP3K14
TAB1
TNFSF13B
TAB2
DDX58
CARD10
PIAS4
PIDD1
PARP1
BIRC2
BIRC3
XIAP
BCL2A1
BCL2L1
BTK
CD14
CD40LG
CXCL1
CXCL2
IL1R1
NFKBIA
NCOR2
DLL3
PTEN
TP73
PPM1D
CHEK2
CYCS
FAS
ATM
ATR
BCL2
CDK1
CDKN1A
CDKN2A
IGFBP3
MDM2
SERPINE1
RET
BRCA1
ELN
HGF
HSP90AA1
ITGA2
CALR
BMI1
TCF3
HESX1
MVK
BMP2
BMP6
SP1
NOG
MMP14
A2M
ADH1B
ADH5
AGTR1
ALDH2
ALDH9A1
APEX1
APOC3
ARHGAP1
ARNTL
ATP5O
AXL
BLM
FOXL2
BRCA2
C1QA
CD9
CEBPA
CETP
ERCC8
CLU
CNR1
CSF2RB
CTGF
CD55
DBN1
DLAT
EEF1A1
EEF2
EMD
EPS8
ERCC1
ERCC2
ERCC3
ERCC4
ERCC5
ERCC6
ESR1
EFEMP1
FEN1
FLT1
XRCC6
GCLC
GCLM
GPX1
GPX4
GRN
NR3C1
GSK3A
GSR
GSS
GSTA4
GSTP1
GTF2H2
H2AFX
HTT
HELLS
NRG1
HIC1
HMGB2
HOXB7
HOXC4
HSF1
HSPA9
HSPD1
IGFBP1
IGFBP2
KCNA3
FADS1
LRP2
MXD1
MIF
MLH1
MMP10
MMP12
MSRA
MT1E
MT-CO1
NUDT1
MXI1
NFE2L1
FOXM1
SIRT2
FGFR3
FGFR1
FGF7
FEN1
ALDH9A1
FBP1
EFEMP1
PTK2B
ALDH2
ESR1
AKT2
ERCC6
ERCC5
ERCC4
ERCC3
AKT1
ERCC2
ERCC1
ERBB2
EPS8
EPOR
EP300
ENO2
ENO1
EMD
ELN
A2M
EIF4EBP1
EIF4E
ADCY4
EGR1
EGFR
EGF
EEF2
EEF1A1
E2F1
AGTR1
DLAT
DDIT3
DCTN1
DBN1
CD55
AARS1
CTNNB1
CTGF
CTF1
CREB3L4
TICAM1
CSNK1E
CSF2RB
SESN3
MAPK14
PARP1
ATF6B
CREBBP
ATF2
CREB1
EDARADD
ADH5
CNR1
ADH1B
CLU
ERCC8
TNFRSF13C
ADCY9
TIRAP
NLRP3
ADCY8
ADCY7
CHEK2
ADCY6
ADCY5
EHMT2
ADCY3
PPARGC1A
ARID5A
ADCY2
CETP
ADCY1
DLL3
TNFSF13B
CAMKK2
AGPAT2
CEBPB
CEBPA
CREB3
TAB1
RACK1
CCL26
CDKN2B
CDKN2A
STUB1
ZMPSTE24
CDKN1A
COQ7
GDF11
CDK7
TOPORS
TRAP1
AKT3

## Sheet: TGFβ pathway
TGFβ pathway related gene set
ACVR1
ACVR1C
ACVR2A
ACVR2B
ACVRL1
AMH
AMHR2
BMP2
BMP4
BMP5
BMP6
BMP7
BMP8A
BMP8B
BMPR1A
BMPR1B
BMPR2
CDKN2B
CHRD
COMP
CREBBP
CUL1
DCN
E2F4
E2F5
EP300
FST
GDF5
GDF6
GDF7
ID1
ID2
ID3
ID4
IFNG
INHBA
INHBB
INHBC
INHBE
LEFTY1
LEFTY2
LTBP1
MAPK1
MAPK3
MYC
NODAL
NOG
PITX2
PPP2CA
PPP2CB
PPP2R1A
PPP2R1B
RBL1
RBL2
RBX1
RHOA
ROCK1
ROCK2
RPS6KB1
RPS6KB2
SKP1
SKP1P2
SMAD1
SMAD2
SMAD3
SMAD4
SMAD5
SMAD6
SMAD7
SMAD9
SMURF1
SMURF2
SP1
TFDP1
TGFB1
TGFB2
TGFB3
TGFBR1
TGFBR2
THBS1
THBS2
THBS3
THBS4
TNF
ZFYVE16
ZFYVE9

## Sheet: Fibrosis
Fibrosis-related gene set
A2M
ACTA2
AFP
AGTR1
AHSG
ANXA1
ANXA2
APOA1
CAV1
CCDC88A
CCL11
CCL20
CD14
CD163
CFTR
CHI3L1
CLU
COL1A1
COL3A1
COMP
CRISPLD1
CRP
CTGF
CXCL10
CXCL13
CXCL5
CXCL8
CXCR3
CXCR4
CYGB
DPT
EDN1
ENO1
FETUB
FN1
GC
GDF2
GLUL
HAVCR1
HGF
HMGB1
HP
HPX
HSPA4
ICAM1
IL13RA2
IL16
KRT18
KRT8
LGALS3
LGALS3BP
LOX
LOXL1
MFAP4
MMP1
MMP10
MMP2
MMP7
MUC1
POSTN
PRDX2
PTX3
RBP4
RGN
S100A9
SDC1
SELENBP1
SERPINE1
SERPINF1
SFTPA1
SFTPD
SOX9
SPP1
SST
STAT3
TF
TGFB1
THBS1
TIMP1
TNC
TNF
TNFRSF6B
TWIST1
VIM
WFDC2

## Sheet: Senescence
Senescence-related gene set
ALDH1A3
AOPEP
CCN2
CCND1
CD44
CDKN1A
CDKN1C
CDKN2A
CDKN2B
CDKN2D
CITED2
CLTB
COL1A2
CREG1
CRYAB
CXCL14
CYP1B1
EIF2S2
ESM1
F3
FILIP1L
FN1
GSN
GUK1
HBS1L
HPS5
HSPA2
HTATIP2
IFI16
IFNG
IGFBP1
IGFBP2
IGFBP3
IGFBP4
IGFBP5
IGFBP6
IGFBP7
IGSF3
ING1
IRF5
IRF7
ISG15
MAP1LC3B
MAP2K3
MDM2
MMP1
NDN
NME2
NRG1
OPTN
PEA15
RAB13
RAB31
RAB5B
RABGGTA
RAC1
RBL2
RGL2
RHOB
RRAS
S100A11
SERPINB2
SERPINE1
SMPD1
SMURF2
SOD1
SPARC
STAT1
TES
TFAP2A
TGFB1I1
THBS1
TNFAIP2
TNFAIP3
TP53
TSPYL5
VIM

## Sheet: UPR
UPR pathway -related gene sets
UPR	ATF6 pathway	IRE1 pathway	PERK pathway	NRF2 pathway
ACADVL	ATF6	ACADVL	AGR2	ABCC2
ADD1	ATF6B	ADD1	ASNS	ABCC3
ARFGAP1	CALR	AGR2	ATF3	ADH7
ASNS	DDIT3	ARFGAP1	ATF4	AGER
ATF3	HSP90B1	ATP6V0D1	BOK	BLVRB
ATF4	HSPA5	BAK1	CCL2	CBR1
ATF6	MBTPS1	BAX	DDIT3	CBR3
ATP6V0D1	MBTPS2	BCL2L11	EIF2AK3	CES5A
CALR	WFS1	BFAR	EIF2S1	CYP2A5
CCL2	XBP1	COPS5	HERPUD1	DNAJB1
CEBPB		CTDSP2	HSPA5	EGR1
CEBPG		CUL7	NCK1	EPHA2
CREB3		CXXC1	NCK2	EPHA3
CREB3L1		DAB2IP	NFE2L2	FTL1-PS1
CREB3L2		DCTN1	PPP1R15A	FTL1
CREB3L3		DDX11	PPP1R15B	G6PDX
CREB3L4		DNAJB11	PTPN1	GCLC
CREBRF		DNAJB9	PTPN2	GCLM
CTDSP2		DNAJC3	TMEM33	GGT1
CUL7		EDEM1		GPX2
CXCL8		ERN1		GPX3
CXXC1		EXTL1		GSR
DCP2		EXTL2		GSTA3
DCSTAMP		EXTL3		GSTM1
DCTN1		FICD		GSTM6
DDIT3		FKBP14		GSTM2
DDX11		ASNA1		GSTM7
DIS3		GFPT1		GSTM5
DNAJB11		GOSR2		GSTM4
DNAJB9		GSK3A		HBEGF
DNAJC3		HDGF		HGF
EDEM1		HSPA5		HMOX1
EIF2AK3		HYOU1		HSP90AB1
EIF2S1		KDELR3		HSPA1A
EIF2S2		KLHDC3		HSPA1B
EIF2S3		LMNA		KEAP1
ERN1		MYDGF		MAFF
EXOSC1		PARP16		MAFG
EXOSC2		PDIA5		ME1
EXOSC3		PDIA6		NFE2L2
EXOSC4		GM28042		NQO1
EXOSC5		PLA2G4B		NRG1
EXOSC6		PPP2R5B		PDGFB
EXOSC7		PREB		PGD
EXOSC8		PTPN1		PPARD
EXOSC9		SEC31A		PRDX1
EXTL1		SERP1		PRDX6
EXTL2		SHC1		PTGR1
EXTL3		SRPR		RXRA
FKBP14		SRPRB		SLC2A1
GFPT1		SSR1		SLC2A10
GOSR2		SULT5A1		SLC2A12
GSK3A		SULT5A1		SLC2A13
HDGF		SYVN1		SLC2A2
HERPUD1		TATDN2		SLC2A4
HSP90B1		TLN1		SLC2A5
HSPA5		TMEM33		SLC2A6
HYOU1		TPP1		SLC2A8
IGFBP1		TSPYL2		SLC2A9
KDELR3		VAPB		SLC39A1
KHSRP		WFS1		SLC39A10
KLHDC3		WIPI1		SLC39A11
LMNA		XBP1		SLC39A12
MBTPS1		YIF1A		SLC39A13
MBTPS2		ZBTB17		SLC39A14
MYDGF				SLC39A2
NFYA				SLC39A3
NFYB				SLC39A4
NFYC				SLC39A6
PARN				SLC39A7
PDIA5				SLC39A8
PDIA6				SLC39A9
PLA2G4B				SLC5A1
PPP2R5B				SLC5A10
PREB				SLC5A11
SEC31A				SLC5A2
SERP1				SLC5A3
SHC1				SLC5A5
SRPRA				SLC5A6
SRPRB				SLC5A7
SSR1				SLC5A8
SULT1A3				SLC5A9
SYVN1				SLC6A1
TATDN2				SLC6A11
TLN1				SLC6A12
TPP1				SLC6A13
TSPYL2				SLC6A15
WFS1				SLC6A16
WIPI1				SLC6A17
XBP1				SLC6A19
YIF1A				SLC6A2
ZBTB17				SLC6A20B
				SLC6A20A
				SLC6A4
				SLC6A6
				SLC6A7
				SLC6A8
				SLC6A9
				SLC7A11
				SOD3
				SQSTM1
				SRXN1
				TGFA
				TGFB1
				TGFB2
				TGFBR2
				TXN1
				TXNRD1
				TXNRD3

## Sheet: DNA repair
DNA repair-related gene set
ABL1
ABRAXAS1
ACTB
ACTL6A
ACTL6B
ACTR2
ACTR5
ACTR8
ADPRS
ALKBH1
ALKBH2
ALKBH3
ANKLE1
AP5S1
AP5Z1
APEX1
APEX2
APLF
APTX
ARID1A
ARID1B
ARID2
ASCC1
ASCC2
ASCC3
ASF1A
ATM
ATP23
ATR
ATRIP
ATRX
ATXN3
ATXN7
ATXN7L3
AUNIP
AXIN2
BABAM1
BABAM2
BACH1
BARD1
BCCIP
BCL7A
BCL7B
BCL7C
BLM
BOD1L1
BRCA1
BRCA2
BRCC3
BRD7
BRD8
BRIP1
BRME1
BTG2
C14orf39
CCDC117
CDC14B
CDC45
CDC5L
CDC7
CDCA5
CDK1
CDK2
CDK7
CDK9
CDKN2D
CEBPG
CENPS
CENPX
CEP164
CETN1
CETN2
CGAS
CHAF1A
CHAF1B
CHD1L
CHD4
CHEK1
CHEK2
CHRNA4
CIB1
CINP
CLSPN
COMMD1
CRY2
CSNK1E
CUL4A
CUL4B
CYREN
DCLRE1A
DCLRE1B
DCLRE1C
DDB1
DDB2
DDX1
DDX11
DEK
DHX9
DMAP1
DMC1
DNA2
DNTT
DOT1L
DPF1
DPF2
DPF3
DTL
DTX3L
DYRK1B
EEPD1
EGFR
EID3
EME1
EME2
EMSY
ENDOV
ENY2
EP400
EPC1
EPC2
ERCC1
ERCC2
ERCC3
ERCC4
ERCC5
ERCC6
ERCC6L2
ERCC8
ESCO2
ETAA1
EXD2
EXO1
EXO5
EYA1
EYA2
EYA3
EYA4
FAAP100
FAAP20
FAAP24
FAM111A
FAM168A
FAN1
FANCA
FANCB
FANCC
FANCD2
FANCE
FANCF
FANCG
FANCI
FANCL
FANCM
FBH1
FBXO6
FBXW7
FEN1
FGF10
FH
FIGNL1
FMN2
FMR1
FOXM1
FTO
FUS
FZR1
GADD45A
GCNA
GEN1
GGN
GINS2
GINS4
GTF2H1
GTF2H2
GTF2H2C
GTF2H2C_2
GTF2H3
GTF2H4
GTF2H5
H2AC25
H2AX
HDAC10
HDGFL2
HELB
HELQ
HERC2
HINFP
HLTF
HMCES
HMGA2
HMGB1
HMGB2
HMGN1
HPF1
HROB
HSF1
HSF2BP
HUS1
HUS1B
HUWE1
IER3
IFFO1
ING3
INIP
INO80
INO80B
INO80C
INO80D
INO80E
INTS3
JMY
KASH5
KAT2A
KAT2B
KAT5
KAT7
KDM1A
KDM2A
KDM4D
KHDC3L
KIF22
KIN
KLHL15
KMT5B
KMT5C
LIG1
LIG3
LIG4
MAD2L2
MAGEF1
MARCHF6-DT
MARF1
MBD4
MBTD1
MC1R
MCM2
MCM3
MCM4
MCM5
MCM6
MCM7
MCM8
MCM9
MCMDC2
MCRS1
MDC1
MEAF6
MEIOB
MEIOC
MEN1
MGME1
MGMT
MIR221
MLH1
MLH3
MMS19
MMS22L
MNAT1
MORF4L1
MORF4L2
MPG
MPND
MRE11
MRGBP
MRNIP
MSH2
MSH3
MSH4
MSH5
MSH6
MTA1
MUS81
MUTYH
NABP1
NABP2
NBN
NEIL1
NEIL2
NEIL3
NFRKB
NHEJ1
NIPBL
NONO
NOP53
NPAS2
NPM1
NSD2
NSMCE1
NSMCE2
NSMCE3
NSMCE4A
NTHL1
NUCKS1
NUDT1
NUDT16L1
NYNRIN
OGG1
OOEP
OTUB1
OTUB2
PAGR1
PALB2
PARG
PARK7
PARP1
PARP10
PARP2
PARP3
PARP4
PARP9
PARPBP
PAXIP1
PAXX
PBRM1
PCLAF
PCNA
PDS5A
PDS5B
PHF10
PIAS4
PIF1
PML
PMS1
PMS2
PNKP
POGZ
POLA1
POLB
POLD1
POLD2
POLD3
POLD4
POLDIP2
POLE
POLE2
POLG
POLH
POLI
POLK
POLL
POLM
POLN
POLQ
POLR2I
POT1
PPP4C
PPP4R2
PPP4R3B
PPP5C
PRDM9
PRIMPOL
PRKCG
PRKDC
PRMT6
PRPF19
PSMD14
PSME4
PTTG1
PWWP3A
RAD1
RAD17
RAD18
RAD21
RAD21L1
RAD23A
RAD23B
RAD50
RAD51
RAD51AP1
RAD51B
RAD51C
RAD51D
RAD52
RAD54B
RAD54L
RAD9A
RAD9B
RADX
RBBP8
RBX1
RCHY1
REC8
RECQL
RECQL4
RECQL5
REV1
REV3L
REXO4
RFC1
RFC2
RFC3
RFC4
RFC5
RFWD3
RHNO1
RIF1
RMI1
RMI2
RNASEH2A
RNASEH2B
RNASEH2C
RNF111
RNF113A
RNF138
RNF168
RNF169
RNF8
RPA1
RPA2
RPA3
RPA4
RPS3
RRM1
RRM2B
RTEL1
RUVBL1
RUVBL2
SAMHD1
SETD2
SETMAR
SETX
SF3B3
SF3B5
SFPQ
SFR1
SGF29
SHLD1
SHLD2
SHLD3
SHPRH
SIRT1
SIRT6
SIRT7
SLC30A9
SLF1
SLF2
SLX1A
SLX1B
SLX4
SMARCA2
SMARCA4
SMARCA5
SMARCAD1
SMARCAL1
SMARCB1
SMARCC1
SMARCC2
SMARCD1
SMARCD2
SMARCD3
SMARCE1
SMC1A
SMC3
SMC5
SMC6
SMCHD1
SMG1
SMUG1
SPATA22
SPIDR
SPIRE1
SPIRE2
SPO11
SPRTN
SSRP1
STN1
STUB1
SUMO1
SUPT16H
SUPT20H
SUPT3H
SUPT7L
SWI5
SWSAP1
SYCP1
TADA1
TADA2B
TADA3
TAF10
TAF12
TAF2
TAF4
TAF5
TAF5L
TAF6
TAF6L
TAF7
TAF9
TAOK1
TAOK3
TDG
TDP1
TDP2
TENT4A
TERF2
TERF2IP
TEX12
TEX15
TEX264
TFIP11
TFPT
TICRR
TIGAR
TIMELESS
TMEM161A
TNKS1BP1
TNP1
TONSL
TOP3A
TOPBP1
TP53
TP53BP1
TP73
TRAIP
TREX1
TREX2
TRIM28
TRIP12
TRIP13
TRRAP
TTC5
TTF2
TWIST1
UBE2A
UBE2B
UBE2D3
UBE2N
UBE2NL
UBE2T
UBE2V1
UBE2V2
UBE2W
UBQLN4
UBR5
UCHL5
UFL1
UHRF1
UIMC1
UNG
UPF1
USP1
USP10
USP22
USP28
USP3
USP43
USP45
USP47
USP51
USP7
UVRAG
UVSSA
VCP
VCPIP1
VPS72
WAS
WDHD1
WDR33
WDR48
WRAP53
WRN
WRNIP1
XAB2
XNDC1N
XPA
XPC
XRCC1
XRCC2
XRCC3
XRCC4
XRCC5
XRCC6
YEATS4
YY1
ZBTB1
ZBTB7A
ZCWPW1
ZFYVE26
ZGRF1
ZMPSTE24
ZMYND8
ZNF365
ZRANB3
ZSWIM7

## Sheet: ROS
ROS-related gene set
CAT
CP
CYP1B1
FTH1
FTL
GCLM
GLRX
GLRX2
GPX1
GPX2
GPX3
GPX4
GPX5
GSR
HMOX1
HMOX2
HP
HPX
MT1X
MT2A
PRDX1
PRDX2
PRDX3
PRDX4
PRDX6
SCAF4
SDC4
SOD1
SOD2
SOD3
TXN
TXN2
TXNIP
TXNRD1
TXNRD2
XDH

## Sheet: Apoptosis
Apoptosis-related gene set
AIFM1
AKT1
AKT2
AKT3
APAF1
ATM
BAD
BAX
BCL2
BCL2L1
BID
BIRC2
BIRC3
CAPN1
CAPN2
CASP10
CASP3
CASP6
CASP7
CASP8
CASP9
CFLAR
CHP1
CHP2
CHUK
CSF2RB
CYCS
DFFA
DFFB
ENDOD1
ENDOG
EXOG
FADD
FAS
FASLG
IKBKB
IKBKG
IL1A
IL1B
IL1R1
IL1RAP
IL3
IL3RA
IRAK1
IRAK2
IRAK3
IRAK4
MAP3K14
MYD88
NFKB1
NFKBIA
NGF
NTRK1
PIK3CA
PIK3CB
PIK3CD
PIK3CG
PIK3R1
PIK3R2
PIK3R3
PIK3R5
PPP3CA
PPP3CB
PPP3CC
PPP3R1
PPP3R2
PRKACA
PRKACB
PRKACG
PRKAR1A
PRKAR1B
PRKAR2A
PRKAR2B
PRKX
RELA
RIPK1
TNF
TNFRSF10A
TNFRSF10B
TNFRSF10C
TNFRSF10D
TNFRSF1A
TNFSF10
TP53
TRADD
TRAF2
XIAP

## Sheet: SASP
SASP-related gene set
ANG
AREG
AXL
BMP2
BMP6
CCL1
CCL13
CCL2
CCL20
CCL25
CCL26
CCL3
CCL7
CD55
CD9
CSF1
CSF2
CSF2RB
CSF3
CXCL1
CXCL11
CXCL12
CXCL2
CXCL3
CXCL5
CXCL6
CXCL8
EGFR
EREG
ETS2
FAS
FGF2
FGF7
GDF15
GEM
GMFG
HGF
ICAM1
ICAM3
IGF1
IGF2R
IGFBP1
IGFBP2
IGFBP6
IL13
IL15
IL1A
IL1B
IL6
IL6ST
IL7
INHA
INHBA
IQGAP1
ITGA2
ITPKA
JUN
MIF
MMP1
MMP10
MMP12
MMP13
MMP14
MMP2
MMP3
MMP7
MMP9
NGF
PECAM1
PIGF
PLAUR
PTGES
RPS6KA5
SERPINB2
SERPINE1
TGFB1
TIMP1
TIMP2
TNFRSF10C
TNFRSF11B
TNFRSF1A
TNFRSF1B
VEGFA
VEGFC
WNT2

[truncated: 2 more sheets: Autophagy, Lipid biosynthesis]
